# Supplementary material for: The impact of international megaproject social responsibility on satisfaction with the environmental compensation mechanism: The role of stakeholder participation
Source: PLoS One. 2025 Oct 9;20(10):e0334291. doi: 10.1371/journal.pone.0334291 (PMC12510660; doi:10.1371/journal.pone.0334291)
Supplement: S1 File — (XLSX) [file pone.0334291.s001.xlsx]

## Sheet: Sheet1
序号	1.1 您的性别? Your gender is?	1.2 您是否有宗教信仰？ What's your religion	1.3 您在大型项目行业工作了多少年? How many years have you worked in the megaproject industry?	1.4 您的最高学历是? Please specify your highest education?	1.5 您对社会责任熟悉吗? Are you familiar with social responsibility?	1.6 您是通过什么渠道学习到社会责任的? How did you learn about social responsibility?(大众媒体，如报纸和电视 Mass media such as newspapers and television)	1.6(网络 Internet)	1.6(培训与学习 Training and learning)	1.6(社交场合 Social occasions)	1.6(其他 Others)	1.7 您在参与大型工程项目当中属于以下哪个角色？ For megaprojects, which of the following groups do you belong to?	2. 对社会责任的评价 本部分为工程项目建设中所对应阶段的社会责任情况调查 2. Evaluation of social responsibility This part is divided into the corresponding stage of the project construction in order to investigate the performance of social responsibility in those stages. —2.1 在项目立项阶段，政府提供了该项目给当地所带来的经济效益预测报告 During the project launch period, the government provided a forecast report on the economic benefits that the project would b…	2.2 在项目立项阶段，政府考量了该项目对每个参与人员的经济方面影响 During the project initiation phase, The government considered the financial impact of the project on everyone involved	2.3 在项目立项阶段，政府对项目的技术难度的可行性进行了分析 During the project launch period, the government analyzed the feasibility of the technical difficulties of the project	2.4 在项目立项阶段，政府积极组织了公众参与，如公开听证会 During the project initiation phase, the government actively organized public participation, such as public hearings	2.5 在项目立项阶段，政府考量了项目对环境、生态的影响，并且有环境评估报告（EIA） During the project initiation phase, The government considers the environmental and ecological impact of the project, and has the environmental assessment report (EIA)	2.6 在项目立项阶段，政府考量了项目有尊重宗教、民族、文化的情况（如布施） In the project establishment stage, the government considers the situation that the project respects religion, nationality and culture (such as alms giving)	2.7 在项目立项阶段，媒体公正的报道了与项目有关的宣传活动的合法性 During the project establishment phase, the media fairly reported the legitimacy of the publicity activities related to the project	2.8 在项目立项阶段，媒体跟进了与项目有关的伦理道德及环境问题 During the project establishment stage, the media always paid attention to the ethical and environmental issues related to the project	2.9 在项目立项阶段，媒体跟进了社区与公众的需求 During the project initiation stage, the media paid attention to the needs of the community and the public	2.10 在项目设计阶段，设计方在采用了在保证设计质量的情况下的经济最优的设计理念 In the design stage of the project, the designer adopts the economical optimal design concept under the condition of ensuring the design quality	2.11 在项目设计阶段，设计方考量了项目在创新和科技进步上的情况 In the design stage of the project, the designer considers the project's innovation and technological progress	2.12 在项目设计阶段，设计方积极使用了可持续设计及绿色设计理念 In the design stage of the project, the designer actively uses the concept of sustainable design and green design	2.13 在项目设计阶段，设计方采用对以社区为中心的设计理念 In the design phase of the project, the designer adopts the concept of community-centered design	2.14 在项目设计阶段，政府有公开项目的设计方案 During the project design stage, the government made public the project design scheme	2.15 在项目设计阶段，政府有积极听取公众对设计方案提出的建议 During the design phase of the project, the Government actively listened to the public's suggestions on the design scheme	2.16 在项目设计阶段，政府有对项目的设计成本进行监管 In the project design stage, the government supervises the design cost of the project	2.17 在项目建设阶段，项目法人对工程质量和安全施工进行了监控 During the construction phase of the project, the project legal person shall monitor the project quality and safety construction	2.18 在项目建设阶段，项目法人确保了资金安全及合理回报 During the construction phase of the project, the project legal person ensures the security of funds and reasonable returns	2.19 在项目建设阶段，项目法人采纳了绿色建造理念 In the construction phase of the project, the project legal person adopts the concept of green construction	2.20 在项目建设阶段，项目法人积极注重周边社区及公众的需求 2.20 During the construction phase of the project, the project legal person shall pay active attention to the needs of the surrounding communities and the public	2.21 在项目建设阶段，承包商控制了工程的成本和工期 During the construction phase of the Project, the Contractor strictly controlled the cost and duration of the Project	2.22 在项目建设阶段，承包商有对施工技术进行创新改进 During the construction phase of the project, the contractor innovates and improves the construction technology	2.23 在项目建设阶段，承包商对施工阶段的资源进行了合理循环利用 During the construction phase of the project, the contractor has carried out reasonable recycling and utilization of resources in the construction phase	2.24 在项目建设阶段，承包商遵守了法律法规及行业规范 During the construction phase of the Project, the Contractor complied with laws, regulations and industry norms	2.25 在项目建设阶段，承包商确保了工程质量和施工安全 During the construction phase of the Project, the Contractor ensured the quality of the Works and construction safety	2.26 在项目建设阶段，承包商对工地周边的社区、地区采取了生态环境保护措施 During the construction phase of the project, the contractor took measures to protect the ecological environment of the surrounding communities and areas	2.27 在项目建设阶段，承包商有积极维护工地周边社区关系 During the construction phase of the project, the contractor actively maintains the community relations around the site	2.28 在项目建设阶段，承包商有积极处理施工紧急公共事件 During the construction phase of the project, the contractor actively deals with emergency public events during construction	2.29 在项目建设阶段，监理方有对工程质量和安全进行监督 During the construction phase of the project, the supervisor shall supervise the project quality and safety	2.30 在项目建设阶段，监理方有对项目施工员工的权益监督 During the construction phase of the project, the supervisor shall supervise the rights and interests of the project construction staff	2.31 在项目建设阶段，监理方有对项目的环境保护措施进行监督 During the construction phase of the project, the supervisor shall supervise the environmental protection measures of the project	2.32 在项目建设阶段，供应商有保障施工材料的质量 In the construction phase of the project, the supplier shall guarantee the quality of construction materials	2.33 在项目建设阶段，供应商有积极推广及使用绿色材料 In the construction phase of the project, the supplier actively promotes and uses green materials	2.34 在项目运营阶段，运营商有对工程进行日常维护 During the operation phase of the project, The operator carries out routine maintenance on the project	2.35 在项目运营阶段，运营商有控制工程的运营成本和质量 In the project operation stage, the operator shall control the operation cost and quality of the project	2.36 在项目运营阶段，运营商有遵守法律、行业规范及合同约定 During the operation phase of the project, the operator shall comply with laws, industry norms and contract provisions	2.37 在项目运营阶段，运营商有对资源进行合理利用 In the operation stage of the project, the operator makes reasonable use of resources	2.38 在项目运营阶段，运营商有对社区、地区生态环境进行保护 In the project operation stage, the operator has to protect the community and regional ecological environment
1	2	4	3	1	3	0	0	1	0	0	3	4	3	3	2	4	2	2	3	3	4	3	3	3	3	3	3	4	4	4	3	3	3	2	4	4	3	3	2	4	3	3	4	3	4	4	4	4	3
2	1	4	4	3	2	0	1	1	0	0	10	5	3	4	5	5	5	3	3	3	5	3	3	3	3	3	5	5	4	3	3	4	5	4	4	5	5	4	5	5	3	5	5	3	4	5	5	5	5
3	2	4	4	3	3	1	1	1	1	1	8	5	3	5	3	3	5	5	5	5	5	5	5	5	5	5	5	5	5	5	5	5	4	5	5	5	5	5	5	5	5	5	5	5	5	5	5	5	5
4	2	4	3	1	3	1	1	1	1	0	3	4	4	5	4	5	4	4	4	4	5	5	5	5	4	4	5	5	5	5	5	5	5	5	5	5	5	4	5	5	5	5	5	5	5	5	5	5	5
5	1	1	3	4	4	1	0	0	0	0	4	5	5	5	3	5	5	5	5	5	5	3	5	5	5	5	5	5	5	5	5	5	5	5	5	5	5	5	5	5	5	5	5	5	5	5	5	5	5
6	2	4	1	2	1	0	0	0	0	1	10	2	2	2	2	2	3	3	3	3	5	4	4	4	4	4	5	5	5	3	4	5	4	4	5	5	4	4	4	5	5	4	5	5	4	4	5	4	3
7	1	4	2	3	2	0	0	1	0	0	10	4	4	4	4	4	4	4	4	4	4	4	4	4	4	4	4	4	4	4	4	4	4	4	4	4	4	4	4	4	4	4	4	4	4	4	4	4	4
8	2	4	4	3	2	0	0	0	1	0	10	4	4	4	4	4	4	4	4	4	4	4	4	4	4	4	4	4	4	4	4	4	4	4	4	4	4	4	4	4	4	4	4	4	4	4	4	4	4
9	1	4	2	3	2	0	0	1	0	0	10	4	4	4	4	4	4	4	4	4	4	4	4	4	4	4	4	4	4	4	4	4	4	4	4	4	4	4	4	4	4	4	4	4	4	4	4	4	4
10	2	1	1	4	5	1	0	1	0	0	4	5	5	5	5	5	5	5	5	5	5	5	5	5	5	5	5	5	5	5	5	5	5	5	5	5	5	5	5	5	5	5	5	5	5	5	5	5	5
11	2	4	4	3	2	0	0	0	1	0	10	4	4	4	4	4	4	4	4	4	4	4	4	4	4	4	4	4	4	4	4	4	4	4	4	4	4	4	4	4	4	4	4	4	4	4	4	4	4
12	2	4	1	2	3	0	0	1	1	0	7	3	4	2	3	4	3	3	2	4	4	3	2	3	3	2	2	3	2	3	4	4	3	4	3	4	4	2	2	3	3	3	4	4	3	3	4	4	3
13	1	4	4	2	3	0	0	1	0	0	10	2	2	3	4	2	3	4	4	4	2	2	2	2	2	2	2	4	4	4	4	4	4	4	4	2	4	4	4	2	2	2	2	2	5	5	5	4	3
14	1	1	2	5	3	0	1	0	1	0	1	4	3	3	4	3	4	4	3	4	3	4	5	4	4	5	4	4	3	4	4	4	3	4	4	3	4	4	3	4	4	3	4	4	4	4	4	4	5
15	2	4	1	3	3	0	1	0	1	0	7	3	3	2	4	3	3	3	2	4	4	3	3	4	4	2	3	3	2	3	4	2	3	2	3	4	4	3	3	4	2	2	3	3	3	3	4	3	2
16	1	4	1	1	2	0	1	0	0	0	3	1	2	3	3	3	3	3	3	3	3	3	3	3	3	3	3	3	3	3	3	3	3	3	3	3	3	3	3	3	3	3	3	3	3	3	3	3	3
17	2	4	4	3	2	0	0	0	1	0	10	4	4	4	4	4	4	4	4	4	4	4	4	4	4	4	4	4	4	4	4	4	4	4	4	4	4	4	4	4	4	4	4	4	4	4	4	4	4
18	1	1	1	5	2	1	0	0	0	0	2	4	3	2	3	3	2	3	3	3	4	2	4	2	2	4	3	3	4	2	5	5	5	3	2	2	2	2	3	3	3	2	3	2	3	3	2	2	3
19	2	4	4	5	2	1	1	0	1	0	10	2	3	3	4	3	4	4	4	3	3	4	4	3	4	3	4	3	3	4	4	3	3	3	4	4	4	2	3	4	4	3	2	2	3	4	4	3	4
20	2	4	1	3	2	0	1	0	1	0	10	4	4	4	4	4	4	4	4	4	4	4	4	4	4	4	4	4	4	4	4	4	4	4	4	4	4	4	4	4	4	4	4	4	4	4	4	4	4
21	2	4	1	3	3	0	0	1	0	0	1	4	4	4	4	4	4	4	4	4	4	4	4	4	4	4	4	4	4	4	4	4	4	4	4	4	4	4	4	4	4	4	4	4	4	4	4	4	4
22	1	4	1	3	2	1	0	0	0	0	10	3	3	3	3	3	3	3	3	3	3	3	3	3	3	3	3	3	3	3	3	3	3	3	3	3	3	3	3	3	3	3	3	3	3	3	3	3	3
23	2	4	1	3	2	1	1	0	0	0	1	3	3	3	3	3	3	3	3	3	3	3	3	3	3	3	3	3	3	3	3	3	3	3	3	3	3	3	3	3	3	3	3	3	3	3	3	3	3
24	2	4	4	5	2	1	0	1	0	0	10	3	3	3	4	4	5	5	3	3	3	3	5	3	5	5	5	3	3	5	5	5	3	3	5	5	5	5	3	5	5	4	3	4	3	5	5	3	4
25	2	4	1	3	2	1	0	1	1	0	3	2	3	4	2	2	2	4	5	5	5	5	5	5	5	5	5	5	5	5	5	5	5	5	5	4	4	4	4	5	5	5	5	5	5	5	5	5	5
26	2	4	4	5	4	1	1	0	1	0	9	3	2	2	2	1	3	2	3	3	2	5	5	5	3	3	2	2	3	2	4	4	4	3	3	2	2	2	4	5	5	3	3	3	3	2	2	3	3
27	1	4	1	2	1	1	1	1	1	1	2	4	4	5	4	5	5	4	5	4	5	4	5	4	5	4	5	4	5	4	5	4	5	4	5	5	4	5	4	5	4	5	5	5	4	4	5	4	5
28	2	4	4	3	2	1	1	0	0	0	10	2	3	3	3	2	4	3	3	4	3	3	2	4	2	4	2	4	3	2	4	2	3	2	4	2	4	2	4	3	4	2	4	3	3	2	4	3	4
29	2	1	4	3	3	1	1	1	1	0	2	3	3	3	3	3	3	3	3	3	3	3	3	3	3	3	3	3	3	3	3	3	3	3	3	3	3	3	3	3	3	3	3	3	3	3	3	3	3
30	2	4	1	1	2	1	1	1	1	0	10	4	5	4	4	4	3	4	4	4	4	4	4	4	4	4	3	4	4	4	3	4	4	3	4	4	4	4	5	3	4	4	3	4	4	4	3	4	3
31	2	4	2	2	3	0	0	0	1	0	7	1	4	4	3	4	3	5	5	3	5	4	5	3	5	3	4	1	3	2	4	5	2	4	2	3	4	5	2	1	2	3	3	2	4	3	4	3	3
32	2	4	4	3	2	1	1	1	1	0	10	4	3	2	4	2	3	4	2	4	5	4	3	3	4	4	2	4	3	4	4	5	4	3	4	3	3	2	3	2	3	3	2	3	4	3	2	3	4
33	2	4	4	3	2	0	0	0	1	0	10	4	4	4	4	4	4	4	4	4	4	4	4	4	4	4	4	4	4	4	4	4	4	4	4	4	4	4	4	4	4	4	4	4	4	4	4	4	4
34	2	5	1	3	2	1	0	0	0	0	1	3	3	4	3	3	3	3	3	3	3	3	3	3	3	3	3	3	3	3	3	3	3	3	3	3	3	3	3	3	3	3	3	3	3	3	3	3	3
35	2	4	1	2	4	1	0	1	0	0	8	4	3	3	3	3	3	3	3	3	3	3	5	5	5	5	5	3	3	3	3	3	3	3	3	5	5	4	4	3	3	3	3	3	3	3	3	3	3
36	2	5	1	3	2	1	1	0	0	0	1	4	4	4	4	4	3	4	3	4	5	5	5	5	5	5	5	5	5	5	4	5	4	4	5	5	5	5	5	5	5	5	5	5	4	5	5	5	5
37	2	4	4	3	2	0	0	0	0	1	10	3	3	3	3	5	5	4	4	4	4	4	5	4	4	4	4	4	4	4	3	4	4	4	4	5	5	4	4	4	4	4	3	4	4	4	3	4	4
38	2	5	4	3	2	0	0	0	0	1	10	4	4	4	4	4	4	4	4	4	4	4	4	4	4	4	4	4	4	4	4	4	4	4	4	4	4	4	4	4	4	4	4	4	4	4	4	4	4
39	2	4	1	3	3	1	1	1	0	0	10	3	3	3	3	3	3	3	3	3	3	3	3	3	3	3	3	3	3	3	3	3	3	3	3	3	3	3	3	3	3	3	3	3	3	3	3	3	3
40	2	4	4	3	2	1	1	0	0	0	10	4	3	5	4	5	4	2	2	3	3	3	4	3	2	3	5	4	3	4	4	3	4	3	5	4	3	4	3	4	4	4	4	2	3	5	5	4	4
41	2	4	1	2	1	1	0	1	0	0	4	4	2	3	3	4	2	4	3	4	3	3	3	3	3	4	3	3	3	2	4	3	3	3	4	4	4	2	3	3	3	3	3	3	3	3	3	3	3
42	2	4	1	3	3	0	0	1	0	0	10	3	3	3	3	3	3	3	3	3	3	3	3	3	3	3	3	3	3	3	3	3	3	3	3	3	3	3	3	3	3	3	3	3	3	3	3	3	3
43	2	4	3	1	3	0	1	1	0	0	2	1	1	1	2	2	4	4	4	4	4	4	4	4	3	4	3	4	4	4	4	4	4	4	4	4	5	5	5	5	5	5	5	5	4	4	5	4	4
44	1	4	2	2	3	0	0	1	0	0	3	1	3	2	2	2	2	2	2	2	2	2	2	2	2	2	2	2	2	2	2	2	2	2	3	3	3	2	2	2	3	2	3	3	2	3	2	2	3
45	2	4	4	5	1	0	0	0	0	1	10	4	4	3	3	3	4	5	5	5	5	5	5	5	5	5	5	5	5	5	5	5	5	5	5	5	5	5	5	5	5	5	5	5	5	5	5	5	5
46	1	5	4	2	5	0	0	1	0	0	10	5	5	5	5	5	5	5	5	5	5	5	5	5	5	5	5	5	5	5	5	5	5	5	5	5	5	5	5	5	5	5	5	5	5	5	5	5	5
47	2	4	4	3	2	0	0	0	1	0	10	4	4	4	4	4	4	4	4	4	4	4	4	4	4	4	4	4	4	4	4	4	4	4	4	4	4	4	4	4	4	4	4	4	4	4	4	4	4
48	2	4	4	3	3	1	1	1	1	0	9	3	3	5	4	5	5	5	5	3	5	5	5	4	3	3	4	5	5	4	4	5	5	5	5	5	5	5	5	5	5	5	5	5	5	5	5	5	5
49	2	4	4	3	3	1	1	1	1	1	7	3	3	3	3	3	3	3	3	3	3	3	3	3	3	3	3	3	3	3	3	3	3	3	3	3	3	3	3	3	3	3	3	3	3	3	3	3	3
50	1	4	4	3	3	1	1	1	1	1	10	2	4	3	4	4	4	4	4	4	4	4	4	4	4	4	4	4	4	4	4	4	4	4	4	4	4	4	4	4	4	4	4	4	4	4	4	4	4
51	1	4	4	3	3	1	1	0	0	0	10	3	3	3	3	4	5	3	3	3	3	3	3	3	3	3	3	3	3	3	3	3	3	3	3	3	2	3	3	3	3	3	3	3	3	3	3	3	3
52	1	4	4	2	3	1	1	0	1	0	2	3	4	4	3	3	4	3	3	4	3	4	3	3	3	3	3	4	3	4	3	3	3	3	3	4	3	3	3	4	4	4	4	3	4	4	3	3	3
53	2	4	1	3	4	1	1	1	1	0	7	5	5	4	4	4	4	4	4	4	5	3	3	3	4	2	2	2	3	3	3	2	3	3	3	3	3	2	2	2	3	4	4	4	3	3	4	3	3
54	2	5	4	3	2	0	1	1	0	0	10	4	4	4	4	4	4	4	4	4	4	4	4	4	4	4	4	4	4	4	4	4	4	4	4	4	4	4	4	4	4	4	4	4	4	4	4	4	4
55	2	4	1	2	2	1	0	1	0	0	10	4	4	5	4	3	4	4	5	5	5	4	4	5	5	5	4	5	4	4	5	4	4	4	5	5	4	5	5	5	5	5	4	5	4	5	5	5	4
56	2	4	4	3	2	1	1	0	1	0	10	3	2	3	3	2	3	2	3	3	3	4	3	2	3	3	2	3	2	3	3	3	2	3	2	4	2	3	2	3	2	4	3	2	3	3	2	3	3
57	1	4	4	3	4	1	1	1	1	0	10	4	4	4	4	4	4	4	4	4	4	4	4	4	4	4	4	4	4	4	4	4	4	4	4	4	4	4	4	4	4	4	4	4	4	4	4	4	4
58	1	4	3	1	4	1	1	1	1	0	2	5	5	5	5	5	5	5	5	5	5	5	5	5	5	5	5	5	5	5	5	5	5	5	5	5	5	5	5	5	5	5	5	5	5	5	5	5	5
59	2	1	1	3	5	1	1	1	1	1	8	4	3	3	3	3	3	3	3	2	4	4	4	4	3	3	3	3	3	3	3	3	5	5	5	5	5	5	3	3	3	5	3	5	3	5	3	5	3
60	2	4	4	3	3	1	1	1	1	1	10	3	3	3	3	3	3	3	3	3	3	3	3	3	3	3	3	3	3	3	3	3	3	3	3	3	3	3	3	3	3	3	3	3	3	3	3	3	3
61	2	4	4	3	2	0	1	1	1	0	10	4	4	4	4	4	4	4	4	4	4	4	4	4	4	4	4	4	4	4	4	4	4	4	4	4	4	4	4	4	4	4	4	4	4	4	4	4	4
62	2	5	1	3	3	1	1	0	1	1	1	3	3	3	2	4	2	4	2	4	2	3	3	4	3	2	3	2	3	4	3	3	2	3	4	2	3	3	4	2	3	4	2	3	3	3	4	2	4
63	1	5	1	1	2	0	0	1	0	0	2	5	5	5	5	5	5	5	5	5	5	5	5	5	5	5	5	5	5	5	5	5	5	5	5	5	5	5	5	5	5	5	5	5	5	5	5	5	5
64	1	4	4	1	4	1	1	1	1	0	2	5	5	5	5	4	4	4	4	4	4	4	4	4	4	4	4	4	4	4	4	4	4	4	4	4	4	4	4	4	4	4	4	4	4	4	4	4	4
65	1	1	1	3	2	1	0	0	0	0	1	5	5	5	5	5	5	5	5	5	5	5	5	5	5	5	5	5	5	5	5	5	5	5	5	5	5	5	5	5	5	5	5	5	5	5	5	5	5
66	2	4	1	3	2	1	1	1	1	1	6	5	5	5	5	5	5	5	5	5	5	5	5	5	5	5	5	5	5	5	5	5	5	5	5	5	5	5	5	5	5	5	5	5	5	5	5	5	5
67	2	4	3	1	5	1	1	1	1	0	1	5	5	5	5	5	5	5	5	5	5	5	5	5	5	5	5	5	5	5	5	5	5	5	5	5	5	5	5	5	5	5	5	5	5	5	5	5	5
68	2	5	4	5	2	1	1	1	1	0	3	3	4	3	3	4	4	3	4	3	4	3	5	5	4	3	4	4	3	5	5	4	3	4	4	3	5	3	4	3	3	4	4	3	3	5	3	4	3
69	2	4	1	3	2	1	1	1	1	1	3	3	3	3	3	3	3	3	3	3	3	3	3	3	3	3	3	3	3	3	3	3	3	3	3	3	3	3	3	3	3	3	3	3	3	3	3	3	3
70	1	4	4	3	2	1	1	0	1	1	7	4	4	4	4	4	4	4	4	4	4	4	4	4	4	4	4	4	4	4	4	4	4	4	4	4	4	4	4	4	4	4	4	4	4	4	4	3	4
71	2	4	4	3	3	1	1	0	1	0	10	1	2	1	1	2	1	2	1	2	2	1	2	2	2	2	2	2	2	3	3	3	3	3	3	2	3	2	3	3	2	3	4	3	4	4	3	3	3
72	1	4	4	3	2	1	1	0	1	0	6	3	3	3	3	3	3	3	3	3	3	3	3	3	3	3	3	3	3	3	3	3	3	3	3	3	3	3	3	3	3	3	3	3	3	3	3	3	3
73	2	4	1	2	2	1	0	0	0	0	3	4	4	5	4	4	4	5	3	3	3	4	3	3	3	4	5	5	5	4	4	3	4	4	5	5	4	4	4	4	4	4	4	4	4	4	5	4	4
74	2	4	1	2	3	1	1	1	0	0	3	5	5	5	5	5	5	5	5	5	5	5	5	5	5	5	5	5	5	5	5	5	5	5	5	5	5	5	5	5	5	5	5	5	5	5	5	5	5
75	2	4	4	3	2	1	1	1	1	1	10	5	5	5	4	5	5	5	5	5	5	5	5	5	5	5	5	5	5	5	5	5	5	5	5	5	5	5	5	5	5	5	5	5	5	5	5	5	5
76	2	4	1	3	3	1	1	1	1	0	1	3	3	3	3	3	3	3	3	3	4	3	4	4	3	4	4	4	3	4	4	3	3	4	4	3	4	4	4	4	3	4	4	4	4	3	4	3	4
77	2	4	1	3	2	1	1	0	0	0	10	3	3	4	2	2	2	3	4	4	4	3	3	3	3	2	4	4	5	5	5	5	4	5	5	5	5	5	5	5	4	5	5	5	4	4	5	5	5
78	2	5	4	3	3	1	1	1	1	0	10	5	5	5	5	5	5	5	5	5	5	5	5	5	5	5	5	5	5	5	5	5	5	5	5	5	5	5	5	5	5	5	5	5	5	5	5	5	5
79	2	4	1	2	3	1	0	1	1	0	3	3	3	5	5	5	4	4	3	3	4	4	4	3	4	4	5	5	5	3	4	5	4	5	4	3	4	5	5	5	5	5	5	5	5	4	4	4	5
80	2	4	4	3	4	1	1	1	1	1	10	5	5	5	5	5	3	5	5	5	5	5	5	5	5	5	5	5	5	5	5	5	5	5	5	5	5	5	4	4	5	5	5	5	5	5	5	5	5
81	2	5	4	5	1	0	0	0	0	1	10	1	1	1	1	1	1	1	1	1	1	1	1	1	1	1	1	1	1	1	1	1	1	1	1	1	1	1	1	1	1	1	1	1	1	1	1	1	1
82	2	4	4	3	1	0	1	0	0	0	2	4	1	1	2	4	3	4	4	5	4	4	4	4	4	4	4	4	4	4	5	4	4	4	4	4	4	4	4	4	4	4	4	3	3	4	3	4	2
83	2	4	4	3	2	0	1	0	0	0	7	2	3	3	3	3	3	3	3	3	3	3	3	3	3	3	3	3	3	3	3	3	3	3	3	3	3	3	3	3	3	3	3	3	3	3	3	3	3
84	2	4	1	3	2	0	1	0	0	0	2	3	3	4	4	4	4	2	3	3	3	2	3	3	2	3	2	3	2	3	3	2	2	3	3	3	3	3	3	3	3	2	2	3	3	3	3	3	2
85	2	5	2	1	3	1	0	1	0	0	6	3	3	4	3	4	4	4	3	3	2	3	4	3	3	3	4	3	2	3	3	4	2	2	2	2	2	3	4	3	3	2	3	2	4	4	3	5	2
86	1	4	1	3	3	0	1	1	0	0	1	4	5	5	4	5	4	5	5	4	5	4	4	4	4	4	4	5	3	4	3	4	3	4	3	5	3	4	3	3	5	5	3	3	4	4	3	3	4
87	2	5	4	3	1	0	0	0	0	1	10	4	3	3	3	3	3	3	3	4	4	4	4	2	4	4	4	4	4	4	4	4	4	4	4	4	3	4	4	2	3	3	4	2	3	3	4	3	3
88	2	4	4	3	4	1	0	0	0	0	10	5	5	5	5	5	5	5	5	5	5	5	5	5	5	5	5	5	5	5	5	5	5	5	5	5	5	5	5	5	5	5	5	5	5	5	5	5	5
89	2	4	1	1	3	1	1	1	1	0	1	3	3	3	3	3	3	3	3	3	3	3	3	3	3	3	3	3	3	3	3	3	3	3	3	3	3	3	3	3	3	3	3	3	3	3	3	3	3
90	2	4	1	3	2	1	0	0	1	0	3	5	4	5	5	5	3	4	3	3	5	5	5	5	5	5	5	5	5	5	5	5	5	5	5	5	5	5	5	5	5	5	5	5	4	4	5	4	5
91	1	4	4	3	1	1	0	0	0	0	10	1	1	1	1	1	1	1	1	1	1	1	1	1	1	1	1	1	1	1	1	1	1	1	1	1	1	1	1	1	1	1	1	1	1	1	1	1	1
92	1	4	4	5	2	0	0	1	0	0	10	5	5	5	5	5	5	5	5	5	5	5	5	5	5	5	5	5	5	5	5	5	5	5	5	5	5	5	5	5	5	5	5	5	5	5	5	5	5
93	1	4	1	3	2	1	1	1	1	0	3	5	5	3	4	5	4	4	5	5	4	4	5	4	5	4	5	5	5	5	4	3	4	4	4	5	5	5	5	4	4	3	4	5	5	4	4	5	4
94	2	5	1	3	2	1	1	1	1	0	5	4	3	3	3	3	4	4	4	4	4	4	4	3	4	4	3	4	3	4	4	3	4	4	4	4	3	3	4	4	4	3	4	4	4	4	4	4	4
95	2	4	1	2	3	1	1	1	1	0	10	5	4	5	5	5	4	4	3	4	3	5	4	4	3	3	5	5	4	3	3	5	3	4	5	5	4	2	5	5	5	5	5	4	4	4	5	3	3
96	1	4	1	3	4	1	0	0	0	0	1	3	3	3	3	3	3	3	3	3	3	3	3	3	3	3	3	3	3	3	3	3	3	3	3	3	3	3	3	3	3	3	3	3	3	3	3	3	3
97	1	5	4	3	2	1	1	1	1	1	2	5	5	5	5	5	5	5	5	5	5	5	5	5	5	5	5	5	5	5	5	5	5	5	5	5	5	5	5	5	5	5	5	5	5	5	5	5	5
98	2	5	1	5	2	1	1	0	1	1	10	3	2	2	2	2	3	3	3	3	3	3	3	3	3	3	3	3	3	3	3	3	3	3	3	3	3	3	3	3	3	3	3	3	3	3	3	3	3
99	2	4	1	3	2	1	1	0	0	0	1	5	4	4	4	5	4	4	5	4	4	5	5	5	4	5	4	5	4	4	5	4	5	4	5	4	5	5	4	5	4	5	4	5	5	4	4	5	5
100	2	4	4	5	2	0	1	0	0	0	10	3	3	3	3	3	3	3	3	3	3	3	3	3	3	3	3	3	3	3	3	3	3	3	3	3	3	3	3	3	3	3	3	3	3	3	3	3	3
101	2	4	1	4	2	1	1	1	1	0	10	2	2	5	3	3	5	5	5	5	5	5	3	3	2	2	3	3	3	3	3	4	5	3	5	5	3	4	5	5	5	5	5	3	5	5	5	5	5
102	2	4	4	3	1	0	0	0	0	1	8	1	1	1	2	2	2	2	3	2	3	2	2	2	3	3	2	2	2	3	2	3	2	3	2	2	3	2	3	3	2	3	3	2	3	3	2	2	3
103	2	5	4	4	2	1	1	1	1	0	1	2	2	2	2	2	2	2	2	2	2	2	2	2	2	2	2	2	2	2	2	2	2	2	2	2	2	2	2	2	2	2	2	2	2	2	2	2	2
104	1	4	4	3	2	1	0	1	1	0	10	4	4	3	4	3	3	3	4	4	3	4	4	3	4	4	4	3	3	4	4	4	3	4	3	3	4	4	3	3	3	4	3	4	3	4	4	4	3
105	2	4	1	5	4	0	0	0	1	0	1	3	3	3	3	3	3	3	3	3	3	3	3	3	3	3	3	3	3	3	3	3	3	3	3	3	3	3	3	3	3	3	3	3	3	3	3	3	3
106	2	5	4	5	3	1	1	1	1	0	10	3	3	3	3	3	3	3	3	3	3	3	3	3	3	3	3	3	3	3	3	3	3	3	3	3	3	3	3	3	3	3	3	3	3	3	3	3	3
107	2	5	4	4	2	1	0	0	0	0	10	2	2	2	2	2	3	4	4	4	4	4	4	4	4	4	4	5	5	5	5	5	5	5	5	5	5	5	5	5	5	5	5	5	3	4	4	4	4
108	2	5	1	2	2	1	1	0	1	0	6	3	3	3	3	2	4	2	3	2	4	3	3	3	2	3	3	3	3	2	4	3	2	2	2	5	5	4	2	5	2	4	2	4	3	3	3	3	2
109	2	5	4	3	5	1	1	0	0	0	2	1	1	2	2	2	2	3	2	3	3	2	3	2	3	2	3	3	2	1	1	1	2	2	1	1	3	3	3	3	3	3	3	3	3	3	3	3	3
110	2	4	4	3	3	1	1	1	1	0	10	4	5	5	4	5	5	5	5	5	5	5	5	5	5	5	4	5	4	4	4	4	5	4	5	4	4	4	5	4	4	4	5	5	5	5	5	5	5
111	2	4	2	1	3	1	1	1	0	0	8	5	4	5	4	5	5	5	5	5	5	4	4	4	4	4	4	4	5	4	3	5	4	4	4	4	4	4	5	5	5	4	5	4	5	5	5	4	4
112	1	4	4	3	2	1	1	0	0	0	10	4	4	4	4	4	4	4	4	4	4	4	4	4	4	4	4	4	4	4	4	4	2	4	2	4	2	4	4	4	4	2	4	2	4	4	2	3	3
113	2	4	1	3	2	1	1	1	1	0	10	3	2	4	1	4	1	3	3	2	4	3	4	2	2	3	3	4	5	3	2	2	4	5	3	3	5	5	2	4	2	3	3	4	2	4	4	5	2
114	1	4	2	3	2	1	0	0	0	0	1	4	3	2	2	3	2	3	3	3	3	3	3	3	3	3	3	4	4	4	4	4	3	4	4	3	4	4	3	3	3	3	3	3	3	3	3	3	3
115	1	5	4	3	2	1	1	0	0	1	10	3	3	3	3	3	3	3	3	3	3	3	3	3	3	3	3	3	3	3	3	3	3	3	3	3	3	3	3	3	3	3	3	3	3	3	3	3	3
116	1	5	4	4	1	1	0	0	0	0	10	4	4	4	4	4	4	4	4	4	4	4	4	4	4	4	4	4	4	4	4	4	4	4	4	4	4	4	4	4	4	4	4	4	4	4	4	4	4
117	2	4	4	3	1	0	1	0	0	0	5	3	3	3	3	3	3	3	3	3	3	3	3	3	3	3	3	3	3	3	3	3	3	3	3	3	3	3	3	3	3	3	3	3	3	3	3	3	3
118	2	4	4	3	2	1	1	1	0	0	10	3	3	3	3	3	3	3	3	4	2	4	4	3	2	4	4	4	3	4	4	3	3	3	4	4	4	4	2	4	4	4	4	4	4	3	3	4	3
119	1	5	1	3	4	1	0	0	0	0	7	2	2	2	2	2	2	2	2	2	2	2	2	2	3	2	3	2	3	2	2	2	2	5	5	5	5	5	5	5	5	5	5	5	5	5	5	5	5
120	1	4	1	3	3	1	1	1	1	0	1	4	4	4	4	4	4	4	4	4	4	4	4	4	4	4	4	4	4	4	4	4	4	4	4	4	4	4	4	4	4	4	4	4	4	4	4	4	4
121	2	4	1	3	2	1	1	0	1	0	10	3	3	3	3	3	3	3	3	3	3	3	3	3	3	3	3	3	3	3	3	3	3	3	3	3	3	3	3	3	3	3	3	3	3	3	3	3	3
122	1	4	1	3	3	1	1	1	1	1	1	5	5	5	5	5	5	5	5	5	5	5	5	5	5	5	5	5	5	5	5	5	5	5	5	5	5	5	5	5	5	5	5	5	5	5	5	5	5
123	1	4	4	4	2	1	0	0	1	0	10	1	5	4	4	4	4	1	1	1	1	3	1	1	1	2	3	3	2	2	2	3	3	3	3	3	3	3	3	3	3	3	3	3	3	3	3	3	3
124	1	1	4	3	3	1	0	0	1	0	2	5	5	5	5	5	5	5	5	5	5	5	5	5	5	5	5	5	5	5	5	5	5	5	5	5	5	5	5	5	5	5	5	5	5	5	5	5	5
125	1	4	4	4	1	0	0	0	0	1	10	3	3	3	3	3	3	3	3	3	3	3	3	3	3	3	3	3	3	3	3	3	3	3	3	3	3	3	3	3	3	3	3	3	3	3	3	3	3
126	2	5	4	3	2	1	0	0	1	0	10	5	5	5	5	5	3	5	5	5	4	4	4	4	5	3	3	3	5	3	3	5	4	4	5	5	5	4	3	3	3	3	3	3	5	5	5	5	5
127	2	4	4	3	3	1	1	1	1	0	10	4	3	4	4	4	4	5	5	4	4	5	4	4	4	4	5	4	5	4	4	4	3	4	5	4	5	3	3	4	4	5	4	4	3	4	5	4	4
128	1	4	1	3	2	0	0	1	0	0	1	4	4	4	3	3	3	3	4	3	4	4	4	3	3	4	3	3	3	3	3	3	3	3	3	3	3	3	3	3	3	3	3	3	3	3	3	3	3
129	1	4	1	3	5	1	1	1	1	0	2	1	1	1	1	1	1	1	1	1	1	1	1	1	2	2	2	3	2	2	1	2	3	2	2	3	2	3	2	2	2	2	2	2	2	3	3	2	2
130	1	4	1	4	2	0	1	1	1	0	1	5	2	4	4	4	4	4	3	4	5	5	5	3	4	5	3	3	3	4	2	4	2	3	3	4	2	4	4	2	4	2	3	4	3	3	4	4	2
131	2	4	4	5	2	0	1	0	1	0	10	3	3	3	3	3	3	3	3	3	3	3	3	3	3	3	3	3	3	3	3	3	3	3	2	3	4	3	4	3	3	3	3	3	3	4	3	2	3
132	2	4	4	3	2	1	1	0	1	0	10	2	3	4	2	4	5	3	2	5	5	5	5	4	4	2	3	5	2	2	2	4	2	2	2	3	3	2	2	3	3	3	2	4	4	4	4	4	4
133	1	5	1	4	3	0	0	0	0	1	7	3	3	3	3	3	3	3	3	3	3	3	3	3	3	3	3	3	3	3	3	3	3	3	3	3	3	3	3	3	2	2	2	2	3	3	3	3	2
134	1	5	4	3	4	1	1	1	0	0	10	4	2	5	4	4	2	2	4	3	5	3	5	3	5	2	4	3	3	3	3	4	4	4	5	5	3	3	5	5	5	5	4	4	4	4	4	4	4
135	2	5	4	3	2	1	0	1	0	0	1	5	5	4	4	4	4	5	4	5	5	5	5	5	5	5	5	5	5	5	5	4	4	4	4	4	4	4	4	4	4	4	4	4	4	5	5	5	5
136	2	5	1	4	2	0	0	0	0	1	1	2	2	5	4	3	4	4	4	4	4	4	5	4	3	5	5	4	3	4	3	3	3	4	4	3	4	3	5	5	5	5	5	5	5	5	5	5	5
137	2	4	1	3	5	1	1	0	1	1	10	5	4	5	5	5	4	3	5	3	3	4	3	4	4	4	4	4	5	4	5	4	5	4	4	5	4	4	4	4	4	5	5	4	4	3	4	4	4
138	2	5	4	3	2	1	1	1	0	0	1	5	3	4	3	4	4	4	3	3	4	4	2	2	4	4	4	4	4	3	3	4	4	4	4	4	4	4	4	4	4	4	4	4	4	4	4	4	4
139	1	4	1	4	3	1	1	1	0	0	10	3	3	3	3	3	3	3	3	3	3	3	3	3	3	3	3	4	3	4	3	4	3	4	3	5	5	4	4	4	4	4	4	4	4	3	3	5	5
140	2	4	1	5	1	0	0	0	0	1	3	2	2	2	2	2	2	2	2	2	2	3	3	3	3	3	3	2	3	2	2	2	2	2	2	3	3	3	4	4	4	4	3	3	4	2	4	2	4
141	2	4	4	3	3	0	0	1	0	0	3	3	3	3	3	3	3	3	3	3	3	3	3	3	3	3	3	3	3	3	3	3	3	3	3	3	3	3	3	3	3	3	3	3	3	3	3	3	3
142	2	5	4	3	2	1	1	1	1	1	2	5	5	5	5	5	5	5	5	5	5	5	5	5	5	5	5	5	5	5	5	5	5	5	5	5	5	5	5	5	5	5	5	5	5	5	5	5	5
143	2	4	1	5	2	1	0	0	0	0	1	4	3	3	3	3	3	3	3	3	3	3	3	3	3	3	3	3	3	3	3	3	3	3	3	3	3	3	3	3	3	3	3	3	3	3	3	3	3
144	1	4	1	4	2	1	0	0	0	0	1	5	4	5	3	3	4	4	4	4	3	3	5	4	4	4	4	4	3	3	4	3	5	5	4	4	3	3	3	3	5	5	3	4	5	4	3	4	4
145	2	4	4	5	2	1	0	0	0	0	10	5	5	5	5	5	5	5	5	5	5	5	5	5	5	5	5	5	5	5	5	5	5	5	5	5	5	5	5	5	5	5	5	5	5	5	5	5	5
146	2	4	4	4	2	1	1	0	0	0	10	3	4	4	5	5	4	5	5	5	5	4	5	5	5	5	5	5	5	5	5	5	5	5	5	5	5	5	5	5	5	5	5	5	4	5	5	5	5
147	2	4	1	4	3	1	1	1	1	0	4	3	3	4	4	5	3	3	3	4	5	5	5	5	5	4	5	5	5	5	4	5	4	4	5	5	4	4	4	5	5	5	5	5	5	5	5	5	5
148	1	4	4	3	4	0	0	0	0	1	10	5	5	5	5	5	5	5	5	5	5	5	5	5	5	4	5	5	5	5	5	5	5	5	5	5	5	5	5	5	5	5	5	5	5	5	5	5	5
149	2	4	4	4	2	0	0	0	0	1	10	1	1	1	1	1	1	1	1	1	1	1	1	1	1	1	1	1	1	1	1	1	1	1	1	1	1	1	1	1	1	1	1	1	1	1	1	1	1
150	2	5	4	5	2	1	1	0	0	0	10	5	5	5	5	5	5	5	5	5	5	5	5	5	5	5	5	5	5	5	5	5	5	5	5	5	5	5	5	5	5	5	5	5	5	5	5	5	5
151	1	4	4	3	4	1	1	1	1	0	10	4	4	4	4	4	4	3	4	3	3	4	3	4	3	4	4	4	3	4	3	4	4	4	4	4	5	4	3	4	3	4	3	4	4	3	4	4	4
152	2	4	1	3	2	1	0	0	0	0	1	3	2	3	3	3	3	3	3	3	3	3	3	3	3	3	2	2	2	2	3	3	4	4	4	4	4	4	4	4	4	4	4	4	4	4	4	4	4
153	2	5	4	4	3	1	1	1	1	0	10	3	4	5	5	5	5	5	5	5	5	5	5	5	5	5	5	5	5	5	5	5	5	5	5	5	5	5	5	5	5	5	5	5	5	5	5	5	5
154	2	2	1	3	2	0	1	0	0	0	5	4	3	3	3	3	3	3	3	3	3	3	3	3	3	3	3	3	3	3	3	3	3	3	3	3	3	3	3	3	3	3	3	3	3	3	3	3	3
155	1	4	4	3	2	1	1	1	0	0	10	2	4	3	4	3	3	3	3	2	3	5	5	4	4	3	2	2	3	4	3	2	4	2	2	3	3	3	2	4	4	3	3	3	2	3	3	3	2
156	2	4	1	4	2	1	1	1	1	1	1	4	4	4	4	4	4	4	4	4	4	4	4	4	4	4	4	4	4	4	4	4	4	4	4	4	4	4	4	4	4	4	4	4	4	4	4	4	4
157	2	5	1	3	2	1	0	0	0	0	7	4	4	3	5	5	5	5	5	4	4	4	4	5	5	5	4	4	2	2	2	4	4	4	4	4	4	4	4	4	4	4	4	4	4	4	4	4	4
158	1	4	1	3	3	1	1	0	1	0	10	5	5	5	5	5	5	5	5	5	5	5	5	5	5	5	5	5	5	5	5	5	5	5	5	5	5	5	5	5	5	5	5	5	5	5	5	5	5
159	2	4	1	3	4	0	1	1	0	0	1	5	5	5	5	5	5	5	5	5	5	5	5	5	5	5	5	5	5	5	5	5	5	5	5	5	5	5	5	5	5	5	5	5	5	5	5	5	5
160	2	4	4	3	5	1	0	0	0	0	9	5	5	5	5	5	5	5	5	5	5	5	5	5	5	5	5	5	5	5	5	5	5	5	5	5	5	5	5	5	5	5	5	5	5	5	5	5	5
161	2	4	1	5	2	0	0	0	0	1	10	3	3	3	3	3	3	3	3	3	3	3	3	3	3	3	3	3	3	3	3	3	3	3	3	3	3	3	3	3	3	3	3	3	3	3	3	3	3
162	1	4	2	2	3	0	1	0	0	0	10	5	5	5	5	5	5	5	5	5	5	5	5	5	5	5	5	5	5	5	5	5	5	5	5	5	5	5	5	5	5	5	5	5	5	5	5	5	5
163	1	5	4	4	2	1	0	0	0	0	10	4	4	4	4	4	4	4	4	4	4	4	4	4	4	4	4	4	4	4	4	4	4	4	4	4	4	4	4	4	4	4	4	4	4	4	4	4	4
164	1	4	1	4	2	0	0	0	1	0	2	3	3	3	3	3	3	3	3	3	3	3	3	3	3	3	3	3	3	3	3	3	3	3	3	3	3	3	3	3	3	3	3	3	3	3	3	3	3
165	2	1	4	3	2	1	1	0	0	0	10	5	5	5	5	5	5	5	5	5	5	5	5	5	5	5	5	5	5	5	5	5	5	5	5	5	5	5	5	5	5	5	5	5	5	5	5	5	5
166	1	5	2	5	4	0	0	0	1	0	1	3	3	3	3	3	3	3	3	3	2	3	3	3	3	3	4	3	4	2	3	4	3	2	3	4	3	3	4	2	4	2	3	3	3	4	2	3	5
167	2	4	1	2	2	1	0	0	0	0	7	5	5	5	5	5	3	3	3	3	5	5	5	5	5	5	5	5	5	5	5	5	5	5	5	5	5	4	5	5	5	5	5	5	5	5	5	5	5
168	1	4	3	2	1	0	1	1	1	0	5	4	3	4	4	4	3	3	4	3	4	4	3	4	4	3	4	4	4	3	3	3	3	4	4	4	3	3	3	3	3	4	4	4	4	3	4	4	3
169	2	4	1	4	2	0	0	0	1	0	10	3	3	3	3	3	3	3	3	3	3	3	3	3	3	3	3	3	3	3	3	3	3	3	3	3	3	3	3	3	3	3	3	3	3	3	3	3	3
170	1	4	1	3	3	1	1	0	0	0	1	5	5	5	5	5	5	5	5	5	5	5	5	5	5	5	5	5	5	5	5	5	5	5	5	5	5	5	5	5	5	5	5	5	5	5	5	5	5
171	1	4	4	4	2	0	1	0	0	0	1	3	3	3	3	3	3	3	3	3	3	3	3	3	3	3	3	3	3	3	3	3	3	3	3	3	3	3	3	3	3	3	3	3	3	3	3	3	3
172	1	4	2	2	3	1	1	1	1	0	1	3	3	3	4	3	3	4	4	3	3	4	3	4	3	4	3	3	4	5	3	3	3	4	3	3	3	4	3	3	4	3	3	4	3	3	3	4	3
173	1	4	4	3	2	1	1	1	1	1	10	2	2	2	2	2	2	2	2	2	2	2	2	2	2	2	2	2	2	2	2	2	2	2	2	2	2	2	2	2	2	2	2	2	2	2	2	2	2
174	1	5	1	3	3	1	1	1	0	0	4	5	4	4	5	3	4	4	4	4	4	3	4	5	4	3	4	5	4	3	4	5	4	3	4	5	4	3	4	5	4	3	4	5	4	3	4	5	4
175	2	4	4	3	4	1	0	0	0	0	10	3	5	5	3	3	3	4	5	5	4	4	3	2	2	4	3	1	2	3	5	4	3	2	4	5	4	2	4	4	4	3	4	4	4	3	3	3	3
176	2	5	2	1	2	1	1	1	1	0	2	3	3	3	3	3	3	3	3	3	3	3	3	3	3	3	3	3	3	3	3	3	3	3	3	3	3	3	3	3	3	3	3	3	3	3	3	3	3
177	1	5	4	3	3	0	0	1	0	0	1	3	3	3	3	3	3	3	3	3	3	3	3	3	3	3	3	3	3	3	3	3	3	3	3	3	3	3	3	3	3	3	3	3	3	3	3	3	3
178	1	5	1	3	4	1	1	1	1	1	1	4	4	5	5	5	5	3	4	4	3	4	4	4	5	3	5	4	4	5	3	5	5	5	5	5	4	4	4	5	5	5	4	4	4	4	5	5	4
179	1	4	4	3	2	1	1	0	0	0	10	4	3	3	3	2	4	3	4	4	3	3	4	4	3	4	4	5	5	5	4	3	5	4	4	4	3	5	4	5	3	5	3	4	4	4	4	4	3
180	1	4	3	3	2	1	1	1	1	1	1	5	5	5	5	5	5	5	5	5	5	5	5	5	5	5	5	5	5	5	5	5	5	5	5	5	5	5	5	5	5	5	5	5	5	5	5	5	5
181	1	4	4	5	3	0	0	1	0	0	7	2	2	2	3	5	4	5	5	5	5	5	5	5	5	5	2	5	5	5	5	5	5	5	5	5	5	5	5	5	5	5	5	5	5	5	5	5	5
182	1	5	1	4	3	0	1	0	0	0	2	3	3	3	3	3	3	3	3	3	3	3	3	3	3	3	3	3	3	3	3	3	3	3	3	3	3	3	3	3	3	3	3	3	3	3	3	3	3
183	2	4	4	2	2	0	1	0	1	0	10	5	5	5	5	5	5	5	5	5	5	5	5	5	5	5	5	5	5	5	5	5	5	5	5	5	5	5	5	5	5	5	5	5	5	5	5	5	5
184	1	4	1	4	2	1	1	0	0	0	1	4	4	4	4	4	4	4	4	4	4	4	4	3	4	4	3	4	4	3	4	3	4	3	4	3	4	4	3	4	3	3	3	4	4	4	4	4	4
185	2	4	4	3	2	0	0	0	0	1	10	4	4	4	4	4	4	4	4	4	4	4	4	4	4	4	4	4	4	4	4	4	4	4	4	4	4	4	4	4	4	4	4	4	4	4	4	4	4
186	2	4	4	5	2	1	1	1	0	0	10	4	4	4	4	5	4	5	5	5	4	4	4	4	4	4	4	4	4	4	4	4	4	4	4	4	4	4	4	4	4	4	4	4	4	4	4	4	4
187	2	4	1	2	2	0	1	0	0	0	10	4	3	3	4	3	3	4	4	4	4	2	5	4	3	4	4	4	4	3	3	4	4	4	4	4	4	4	4	4	4	3	3	4	3	4	3	4	3
188	2	5	4	3	2	0	0	0	0	1	1	2	2	2	2	2	2	2	2	2	2	2	2	2	2	2	2	2	2	2	2	2	2	2	2	2	2	2	2	2	2	2	2	2	2	2	2	2	2
189	2	4	1	3	2	1	1	0	0	0	1	2	2	2	2	2	2	2	2	2	2	2	2	2	2	2	2	3	3	3	3	3	3	3	3	3	3	3	3	3	3	3	3	3	3	3	3	3	3
190	2	4	4	3	2	1	1	0	1	0	10	3	3	3	3	3	3	3	3	3	3	3	3	3	3	3	3	3	3	3	3	3	3	3	3	3	3	3	3	3	3	3	3	3	3	3	3	3	3
191	2	4	4	3	2	1	0	0	0	0	10	2	2	2	2	2	2	2	2	2	2	2	2	2	2	2	2	2	2	2	2	2	2	2	2	2	2	3	3	3	3	3	3	3	3	3	3	3	3
192	2	4	1	3	2	1	1	0	1	0	1	3	3	3	3	3	3	3	3	3	3	3	3	3	3	3	3	3	3	3	4	4	4	4	3	3	3	4	4	4	4	3	4	4	4	4	3	3	3
193	2	4	4	3	3	1	1	0	0	0	3	3	4	4	4	4	5	3	3	2	3	2	3	2	2	3	2	3	3	2	4	4	2	3	3	4	2	2	3	3	3	3	3	3	4	3	2	4	3
194	2	4	1	3	3	1	1	1	1	0	1	4	4	4	4	4	4	4	4	4	4	4	4	4	4	4	4	4	4	4	4	4	4	4	4	4	4	4	4	4	4	4	4	4	4	4	4	4	4
195	1	4	4	3	2	1	1	1	1	1	1	3	3	3	3	2	4	3	2	4	2	4	3	3	4	5	4	4	4	4	3	4	5	3	4	5	3	4	4	4	5	5	4	5	5	5	5	5	5
196	1	5	4	3	4	1	1	1	1	1	10	4	4	5	4	5	5	5	5	4	5	4	5	5	5	5	4	4	5	5	4	5	5	5	5	4	4	5	4	5	5	5	5	5	5	5	5	5	5
197	2	4	1	3	2	1	1	1	0	0	10	3	3	3	2	3	3	3	3	3	2	3	3	3	3	3	2	3	3	3	3	3	3	3	2	3	3	3	3	3	3	3	3	3	3	3	3	3	3
198	2	4	4	4	1	0	0	0	0	1	10	5	4	4	4	4	4	4	4	4	4	4	4	4	4	5	5	5	5	5	5	5	5	5	5	5	5	5	5	5	5	5	5	5	5	5	5	5	5
199	1	1	4	5	2	1	1	0	0	0	10	3	3	2	3	3	2	3	4	3	4	3	3	3	2	3	2	3	3	2	3	3	2	3	2	3	3	3	3	3	3	2	2	3	2	3	2	3	3
200	1	3	2	3	3	0	0	0	1	0	3	3	2	3	4	2	3	2	3	3	3	3	2	4	2	3	1	3	2	3	2	3	3	2	4	4	3	3	1	5	5	3	4	2	3	4	2	3	3
201	2	4	1	3	2	1	1	0	1	1	1	3	3	3	3	3	3	3	3	3	3	3	3	3	3	3	3	3	3	3	3	3	3	3	3	3	3	3	3	3	3	3	3	3	3	3	3	3	3
202	1	5	4	4	2	1	1	0	0	0	10	3	4	5	4	4	4	4	4	4	4	4	4	4	4	4	4	4	4	4	4	4	5	4	5	5	4	4	5	5	5	5	5	4	5	5	5	4	4
203	2	4	4	3	2	1	0	0	0	0	1	2	2	2	1	1	1	1	1	1	1	1	1	1	1	1	1	3	4	4	4	4	4	4	4	4	5	5	5	5	5	5	5	5	5	4	4	4	4
204	2	5	1	3	4	1	1	0	0	0	10	5	4	3	4	5	4	5	3	3	3	4	3	4	5	4	4	4	4	4	5	4	4	3	3	4	5	4	4	4	5	5	5	5	5	5	4	4	4
205	1	2	1	3	3	1	1	1	1	0	1	1	1	3	3	3	3	3	3	3	3	3	3	3	3	3	3	3	3	3	3	3	3	3	3	3	3	3	3	3	3	3	3	3	3	3	3	3	3
206	2	5	2	6	2	1	0	0	0	0	7	3	3	2	4	3	3	3	3	4	3	4	3	2	3	3	3	2	3	4	3	2	3	2	3	4	2	3	3	3	4	2	2	4	3	3	3	3	3
207	1	4	1	3	3	0	1	0	0	1	10	2	2	2	2	2	2	2	2	2	2	2	2	2	2	2	2	2	2	2	2	2	2	2	2	2	2	2	2	2	2	1	1	1	1	1	1	2	2
208	1	4	4	6	1	1	0	0	0	0	1	3	3	3	3	3	3	3	3	3	5	5	5	5	5	5	5	5	5	5	5	5	5	5	5	5	5	5	5	5	5	5	5	5	5	5	5	5	1
209	1	4	4	4	2	1	1	0	1	1	1	3	3	3	3	3	3	3	3	3	3	3	3	3	3	3	3	3	3	3	3	3	3	3	3	3	3	3	3	3	3	3	3	3	3	3	3	3	3
210	2	1	1	2	2	1	0	0	0	0	7	4	3	4	3	4	3	4	4	4	3	4	4	3	4	3	4	4	4	4	4	4	3	4	5	5	5	5	5	5	5	4	4	4	5	5	5	4	5
211	1	4	1	3	3	1	1	1	1	1	10	3	3	3	3	3	3	3	3	3	3	3	3	3	3	3	3	3	3	3	3	3	3	3	3	3	3	3	3	3	3	3	3	3	3	3	3	3	3
212	2	4	4	2	2	1	0	1	1	1	10	5	4	5	5	5	4	4	4	4	5	4	5	5	5	4	5	5	5	5	5	5	5	5	5	4	4	4	4	5	4	5	5	4	4	5	5	5	4
213	1	4	1	3	3	0	0	0	1	1	1	3	4	2	5	4	4	4	4	5	4	3	5	4	3	5	4	3	3	4	5	4	4	5	4	5	4	5	3	4	5	5	4	4	4	4	4	3	4
214	2	4	1	3	2	1	1	0	0	0	10	3	4	4	3	4	2	4	1	4	2	3	4	2	3	3	2	4	4	2	3	4	4	4	2	4	2	3	3	3	2	3	4	3	4	2	4	3	3
215	1	4	1	3	2	0	1	0	0	0	1	3	3	4	3	3	3	3	2	3	2	3	2	3	4	3	4	4	4	4	3	4	4	3	4	3	4	3	4	3	3	3	3	3	3	3	3	3	3
216	1	4	4	4	2	1	1	0	0	0	10	3	3	3	3	3	3	3	3	3	3	3	3	3	3	3	3	3	3	3	3	3	3	3	3	3	3	3	3	3	3	3	3	3	3	3	3	3	3
217	1	4	4	3	3	1	1	1	1	0	10	3	3	3	3	3	3	3	3	3	3	3	3	3	3	3	3	3	3	3	3	3	3	3	3	3	3	3	3	3	3	3	3	3	3	3	3	3	3
218	1	4	4	3	2	1	1	0	1	0	10	3	3	3	3	3	3	3	3	3	3	3	3	3	3	3	3	3	3	3	3	3	3	3	3	3	3	3	3	3	3	3	3	3	3	3	3	3	3
219	1	4	4	3	2	0	0	1	0	0	10	4	4	4	4	4	4	4	4	4	4	4	4	4	4	4	4	4	4	4	4	4	4	4	4	4	4	4	4	4	4	4	4	4	4	4	4	4	4
220	1	5	1	4	2	0	0	1	0	0	10	5	4	3	3	3	5	3	3	3	5	4	4	4	3	3	4	4	5	3	4	5	4	4	3	4	3	4	5	5	5	5	5	3	3	4	4	4	4
221	1	5	4	1	2	1	1	1	0	0	1	3	2	3	3	3	3	3	3	3	3	3	3	3	3	3	3	3	3	3	3	3	3	3	3	3	3	3	3	3	3	3	3	3	3	3	3	3	3
222	1	5	2	2	3	1	0	0	0	0	7	5	5	4	5	4	5	4	5	4	5	4	5	5	5	5	5	5	5	5	5	5	5	5	5	5	5	5	5	5	5	5	5	5	5	4	5	4	4
223	2	3	2	3	3	0	0	0	0	1	9	3	4	3	3	3	3	3	4	3	4	3	3	3	3	3	3	3	3	3	3	3	3	3	3	3	3	3	3	3	3	3	3	3	3	3	3	3	3
224	2	4	4	3	2	0	0	0	1	0	10	4	4	4	4	4	4	4	4	4	4	4	4	4	4	4	4	4	4	4	4	4	4	4	4	4	4	4	4	4	4	4	4	4	4	4	4	4	4
225	1	4	2	3	2	0	0	1	0	0	10	4	4	4	4	4	4	4	4	4	4	4	4	4	4	4	4	4	4	4	4	4	4	4	4	4	4	4	4	4	4	4	4	4	4	4	4	4	4
226	2	5	1	3	3	1	1	1	1	0	1	2	2	2	3	3	3	3	2	3	2	2	3	3	2	3	3	2	3	2	2	3	3	3	3	3	3	3	3	3	2	3	2	3	3	2	2	3	2
227	2	4	4	3	2	0	0	0	1	0	10	4	4	4	4	4	4	4	4	4	4	4	4	4	4	4	4	4	4	4	4	4	4	4	4	4	4	4	4	4	4	4	4	4	4	4	4	4	4
228	1	4	4	3	2	1	1	1	1	0	10	5	5	5	5	5	5	5	5	5	5	5	5	5	5	5	5	5	5	5	5	5	5	5	5	5	5	5	5	5	5	5	5	5	5	5	5	5	5
229	1	5	4	3	2	1	1	1	1	1	10	2	2	2	2	2	2	2	2	2	2	2	2	2	2	2	2	2	2	2	2	2	2	2	2	2	2	2	2	2	2	2	2	2	2	2	2	2	2
230	2	5	1	3	2	0	0	1	0	0	2	3	3	3	3	3	3	3	3	3	3	3	3	3	3	3	3	3	3	3	3	3	3	3	3	3	3	3	3	3	3	3	3	3	3	3	3	3	3
231	2	4	1	3	4	0	1	1	1	0	10	4	4	4	4	4	4	4	4	4	4	4	4	4	4	4	4	4	4	4	4	4	4	4	4	4	4	4	4	5	4	4	4	4	4	4	4	4	4
232	1	4	4	3	2	0	0	1	0	0	10	4	4	4	4	4	4	4	4	4	4	4	4	4	4	4	4	4	4	4	4	4	4	4	4	4	4	4	4	4	4	4	4	4	4	4	4	4	4
233	2	5	4	5	4	1	1	0	1	0	10	5	5	5	5	5	5	5	5	5	5	5	5	5	5	5	5	5	5	5	5	5	5	5	5	5	5	5	5	5	5	5	5	5	5	5	5	5	5
234	1	4	4	3	2	1	0	1	0	0	10	5	5	5	5	5	5	5	5	5	5	5	5	5	5	5	5	5	5	5	5	5	5	5	5	5	5	5	5	5	5	5	5	5	5	5	5	5	5
235	2	1	4	3	3	1	1	1	0	0	10	5	5	5	5	5	5	5	5	5	5	5	5	5	5	5	5	5	5	5	5	5	5	5	5	5	5	5	5	5	5	5	5	5	5	5	5	5	5
236	2	5	4	4	2	1	0	1	0	0	1	3	3	3	3	3	3	3	3	3	3	3	3	3	3	3	3	3	3	3	3	3	3	3	3	3	3	3	3	3	3	3	3	3	3	3	3	3	3
237	1	4	4	3	2	0	0	0	0	1	10	4	3	3	3	3	3	3	3	3	3	3	3	3	3	3	3	3	3	4	4	4	4	4	4	4	4	4	4	4	4	4	2	4	4	3	4	3	4
238	2	5	4	3	5	1	1	1	1	1	1	1	1	1	1	1	1	1	1	1	1	1	1	1	1	1	1	1	1	1	1	1	1	1	1	1	1	1	1	1	1	1	1	1	1	1	1	1	1
239	2	4	2	1	2	1	1	1	1	0	1	3	3	4	4	5	4	5	4	5	3	4	3	5	4	3	5	4	3	4	4	3	5	4	3	4	5	3	5	5	4	5	3	4	5	3	5	5	5
240	1	4	4	3	1	0	0	0	0	1	10	3	3	3	3	3	3	3	3	3	3	3	3	3	3	3	3	3	3	3	3	3	3	3	3	3	3	3	3	3	3	3	3	3	3	3	3	3	3
241	2	4	4	5	2	1	1	0	1	1	10	5	5	5	5	5	5	5	5	5	5	5	5	5	5	5	4	5	5	5	5	5	5	5	5	5	5	5	5	5	5	5	5	5	5	5	5	5	5
242	1	1	1	4	3	0	1	0	0	0	7	3	3	3	3	3	4	3	4	3	3	3	3	3	3	3	3	3	3	3	3	3	3	3	3	3	3	3	3	3	3	3	3	3	3	3	3	3	3
243	1	5	1	4	2	1	1	1	1	1	4	3	3	5	4	4	5	5	5	5	5	5	5	5	5	5	5	5	5	5	5	5	5	5	5	5	5	5	5	5	5	5	5	5	5	5	5	5	5
244	1	4	1	4	3	0	1	1	0	0	7	5	3	5	5	5	5	5	4	4	5	5	5	4	4	4	5	4	4	5	4	4	4	4	5	5	5	4	4	5	5	5	5	4	4	5	5	5	5
245	2	5	1	3	2	1	1	0	0	0	10	4	4	3	4	4	4	4	4	4	4	4	4	3	4	4	4	4	3	3	4	3	4	4	4	4	4	4	4	3	4	4	4	4	4	3	4	4	4
246	2	4	4	3	2	1	1	0	0	0	10	4	4	5	4	5	3	4	3	3	5	3	5	4	5	4	5	5	5	5	4	5	4	4	5	5	5	4	5	5	5	5	5	5	5	5	5	5	5
247	1	4	1	3	2	1	0	0	0	0	1	1	1	1	1	1	1	2	3	4	3	3	3	3	3	3	3	3	3	3	3	3	3	3	3	3	3	3	3	3	3	3	3	3	3	3	3	3	3
248	1	4	3	3	3	1	0	0	0	0	7	4	3	5	3	5	4	2	2	3	4	4	4	3	3	3	3	2	2	4	2	3	3	3	3	3	3	3	3	5	3	4	5	3	5	5	4	4	3
249	2	4	4	3	4	1	1	0	1	0	10	3	4	4	4	4	4	4	4	4	4	4	4	4	4	4	4	4	4	4	4	4	4	4	4	4	4	4	4	4	4	4	4	4	4	4	4	4	4
250	1	4	1	3	2	1	1	0	0	0	1	3	3	3	3	3	3	3	3	3	3	3	3	3	3	3	3	3	3	3	3	3	3	3	3	3	3	3	3	3	3	3	3	3	3	3	3	3	3
251	1	4	4	4	2	1	1	1	1	1	10	3	3	3	3	3	3	3	3	3	3	3	3	3	3	3	3	3	3	3	3	3	3	3	3	3	3	3	3	3	3	3	3	3	3	3	3	3	3
252	1	4	1	1	3	1	1	0	0	0	2	1	1	1	1	1	1	1	3	1	1	1	1	1	1	1	1	1	1	1	1	1	1	1	1	1	1	1	1	1	1	1	1	1	1	1	1	1	1
253	1	4	4	4	5	1	1	1	1	1	10	2	2	2	2	2	5	5	5	5	5	5	5	5	5	5	5	5	5	5	5	5	5	5	5	5	5	5	5	5	5	5	5	5	5	5	5	5	5
254	2	4	1	3	2	0	1	0	0	1	1	4	3	4	3	3	4	5	2	5	3	5	4	3	3	3	5	5	3	3	3	4	4	3	5	3	4	3	4	4	5	3	4	3	4	4	4	2	2
255	2	4	4	3	2	0	1	0	0	0	2	1	2	3	3	3	3	3	3	3	4	4	3	2	2	3	4	3	3	4	3	3	3	3	3	3	3	3	3	3	3	3	3	3	3	3	3	3	3
256	2	4	1	3	2	1	1	1	1	0	1	5	5	5	3	5	3	4	4	4	5	4	5	3	5	3	5	5	4	3	5	4	4	4	5	5	4	5	5	5	4	5	4	4	4	5	5	5	4
257	2	1	1	4	1	0	0	0	0	1	1	4	4	4	4	4	4	4	4	4	4	4	4	4	4	4	4	4	4	4	4	4	4	4	4	4	4	4	4	4	4	4	4	4	4	4	4	4	4
258	1	5	1	3	3	1	0	0	0	0	10	5	5	5	5	5	5	5	5	5	5	5	5	5	5	5	5	5	5	5	5	5	5	5	5	5	5	5	5	5	5	5	5	5	5	5	5	5	5
259	1	5	4	3	5	1	1	1	1	1	1	5	3	3	3	4	1	2	2	3	3	3	3	3	3	2	5	5	4	5	5	5	4	4	4	5	5	5	4	3	4	5	4	3	5	4	5	4	4
260	1	4	1	3	2	1	1	1	1	1	1	5	5	5	5	5	5	5	5	5	5	5	5	5	5	5	5	5	5	5	5	5	5	5	5	5	5	5	5	5	5	5	5	5	5	5	5	5	5
261	1	5	4	1	3	0	0	1	0	0	2	5	4	4	2	5	4	2	2	2	4	3	3	4	2	4	5	5	5	2	4	5	4	4	5	5	3	5	4	5	4	5	5	4	5	5	5	4	4
262	2	4	3	3	3	1	1	1	0	0	5	2	2	2	2	2	2	2	2	2	2	2	3	2	2	3	3	4	3	3	3	5	4	4	4	4	4	4	5	5	5	4	4	3	4	5	5	5	5
263	2	5	1	3	5	0	0	0	0	1	10	5	5	5	5	5	5	5	5	5	5	5	5	5	5	5	5	5	5	5	5	5	5	5	5	5	5	5	5	5	5	5	5	5	5	5	5	5	5
264	2	4	4	3	4	1	1	0	0	0	10	5	5	5	5	5	5	5	5	5	5	5	5	5	5	5	5	5	5	5	5	5	5	5	5	5	5	5	5	5	5	5	5	5	5	5	5	5	5
265	1	4	4	5	3	1	0	1	0	0	10	3	3	3	4	4	4	3	4	4	4	4	4	4	3	4	4	3	4	4	4	3	4	4	4	4	5	4	3	4	3	3	4	3	3	4	4	3	4
266	1	5	3	3	5	1	0	0	0	0	1	5	5	5	5	5	5	5	5	5	5	5	5	5	5	5	5	5	5	5	5	5	5	5	5	5	5	5	5	5	5	5	5	5	5	5	5	5	5
267	2	5	1	3	2	1	0	0	0	0	1	1	1	1	1	1	1	1	1	1	1	2	3	3	2	3	2	3	2	3	4	3	2	3	2	3	2	3	2	3	2	3	4	3	2	3	2	2	2
268	2	5	1	2	2	1	1	1	0	0	1	3	3	3	3	3	3	3	3	3	3	3	3	3	3	3	3	3	3	3	3	3	3	3	3	3	3	3	3	3	3	3	3	3	3	3	3	3	3
269	2	4	1	3	2	1	1	1	1	0	1	3	3	3	3	3	3	3	3	3	3	3	3	3	3	3	3	3	3	3	3	3	3	3	3	3	3	3	3	3	3	3	3	3	3	3	3	3	3
270	2	5	4	3	3	1	1	1	1	0	8	5	5	5	5	5	5	5	5	5	5	5	5	5	5	5	5	5	5	5	5	5	5	5	5	5	5	5	5	5	5	5	5	5	5	5	5	5	5
271	1	4	1	1	5	1	0	0	1	0	1	2	3	5	2	5	5	4	3	4	3	4	4	4	5	4	4	5	5	3	3	5	2	3	5	5	3	3	3	5	3	4	3	2	4	4	5	3	3
272	1	4	4	3	3	0	0	1	1	0	10	4	3	3	3	4	4	2	4	2	4	2	4	3	4	3	4	3	4	3	2	4	2	4	2	3	3	3	2	4	2	3	4	2	4	3	4	4	3
273	1	1	4	3	3	1	1	1	1	0	10	3	4	3	3	2	4	4	3	4	3	3	5	4	4	5	3	3	4	3	2	4	4	2	4	5	3	2	3	4	4	2	5	4	4	3	4	3	2
274	1	4	1	2	4	1	1	1	0	0	3	3	3	5	3	4	3	5	5	5	5	5	5	5	4	4	5	5	4	5	5	5	5	5	5	5	5	5	5	5	5	5	5	5	5	5	5	5	5
275	1	5	1	3	4	1	0	0	0	0	1	3	3	3	2	3	1	2	2	2	2	2	2	3	3	2	3	5	4	4	3	5	4	4	4	5	4	3	3	5	2	3	4	4	4	4	4	4	4
276	1	5	1	3	2	1	0	0	0	0	1	3	3	3	3	4	4	4	4	4	4	4	4	4	4	4	4	4	4	4	4	4	4	4	4	4	4	4	4	3	4	4	4	4	3	4	4	4	3
277	2	4	1	2	3	0	1	1	0	0	1	2	4	3	4	4	4	4	3	3	4	4	4	4	4	4	4	4	4	4	4	3	3	4	4	3	4	4	3	4	3	3	3	4	4	4	4	4	4
278	2	4	4	3	2	0	0	1	0	0	10	3	3	5	4	5	3	3	3	3	5	5	3	3	3	3	4	5	3	3	1	5	4	3	5	5	2	2	2	4	3	1	3	3	5	4	2	2	1
279	2	5	4	4	2	0	0	0	0	1	10	3	3	3	3	3	3	3	3	3	3	3	3	3	3	3	3	3	3	3	3	3	3	3	3	3	3	3	3	3	3	3	3	3	3	3	3	3	3
280	2	4	1	3	4	1	1	1	1	1	1	4	4	4	4	4	4	4	4	4	4	4	4	4	4	4	4	4	4	4	4	4	4	4	4	4	4	4	4	4	4	4	4	4	4	4	4	4	4
281	1	5	2	3	5	1	0	0	0	0	6	4	3	4	4	4	3	3	3	3	4	4	3	3	3	3	3	5	2	3	3	3	3	3	3	3	3	3	2	3	3	3	2	3	2	3	4	4	3
282	1	1	3	4	3	0	1	0	0	0	1	5	4	2	2	2	2	3	2	2	5	3	4	1	3	1	1	5	5	3	1	4	2	5	5	5	3	3	5	5	5	3	3	3	5	3	5	3	4
283	1	5	4	2	2	1	1	0	0	0	6	2	3	3	4	2	2	2	2	3	3	3	3	3	3	3	3	3	4	3	2	2	3	3	2	3	3	2	3	3	3	3	3	3	3	3	2	4	2
284	1	5	2	3	4	0	0	1	0	0	5	3	3	5	5	4	3	5	4	4	5	4	4	4	4	5	5	4	4	5	5	5	5	5	5	5	5	5	5	5	5	5	4	5	5	5	5	5	5
285	1	4	4	4	1	1	1	1	1	1	10	2	3	3	2	3	3	3	2	3	3	3	3	3	3	3	3	2	2	2	3	2	2	2	2	2	2	2	2	2	2	5	4	4	4	4	4	3	3
286	1	5	1	4	2	1	0	0	1	0	1	4	4	5	3	5	2	3	4	3	5	4	5	2	5	1	3	5	3	3	3	4	1	1	5	5	3	1	2	5	3	3	4	2	4	4	5	2	2
287	1	4	1	4	5	1	1	1	1	0	1	5	5	5	5	5	5	5	5	5	5	5	5	5	5	5	5	5	5	5	5	5	5	5	5	5	5	5	5	5	5	5	5	5	5	5	5	5	5
288	1	5	4	4	2	0	0	0	0	1	7	3	3	3	3	3	3	3	3	3	3	3	3	3	3	3	3	3	3	3	3	3	3	3	3	3	3	3	3	3	3	3	3	3	3	3	4	3	3
289	1	4	4	3	2	1	0	0	0	0	2	3	3	3	3	3	3	3	3	3	3	3	3	3	3	3	3	3	3	3	3	3	3	3	3	3	4	3	3	3	3	3	3	3	3	3	3	3	3
290	1	4	4	3	2	0	1	0	1	0	2	5	5	5	5	5	5	5	5	5	5	5	5	5	5	5	5	5	5	5	5	5	5	5	5	5	5	5	5	5	5	5	5	5	5	5	5	5	5
291	1	4	1	3	3	1	0	0	0	0	6	3	3	3	3	3	3	3	3	3	3	3	3	3	3	3	3	3	3	3	3	3	3	3	3	3	3	3	3	3	3	3	3	3	3	3	3	3	3
292	1	4	4	3	3	1	0	0	0	0	10	3	4	4	3	3	4	4	4	3	2	3	4	4	2	3	3	3	3	2	4	3	4	2	4	3	3	3	2	4	2	4	2	3	2	2	2	3	4
293	1	4	4	4	3	0	0	1	0	0	1	3	3	3	3	4	3	3	3	3	3	3	3	3	3	3	3	3	3	3	3	3	3	3	3	3	3	3	3	3	3	3	3	3	3	3	3	3	3
294	1	4	4	4	2	1	0	0	0	0	5	5	5	4	4	4	4	4	4	3	3	3	3	3	4	3	3	4	3	4	5	5	4	4	4	4	4	3	3	4	3	4	3	4	3	4	3	4	3
295	1	4	4	6	1	0	0	0	0	1	10	3	3	3	3	3	3	3	3	3	3	3	3	3	3	4	4	4	4	4	3	3	3	4	3	4	3	3	3	3	4	3	3	4	3	3	3	4	3
296	1	4	1	3	2	1	0	0	1	1	10	5	5	5	4	5	5	4	4	5	4	5	4	5	4	5	4	5	4	5	4	5	4	5	4	5	5	4	5	4	5	4	5	4	5	4	4	5	4
297	2	4	1	3	3	1	1	1	0	0	10	5	5	5	5	5	4	5	5	5	5	5	5	5	5	5	5	5	5	5	5	5	5	5	5	5	5	5	5	5	5	5	5	5	5	5	5	5	5
298	2	4	4	5	3	1	1	1	0	0	10	2	2	2	2	2	2	2	2	2	2	2	2	2	2	2	2	2	2	2	2	2	2	2	2	2	2	2	2	2	2	2	2	2	2	2	2	2	2
299	2	4	4	2	2	0	1	0	1	0	10	1	1	1	1	1	1	1	1	1	1	1	1	1	1	1	1	1	1	1	1	1	1	1	1	1	1	1	1	1	1	1	1	1	1	1	1	1	1
300	2	4	4	3	2	1	0	0	1	0	10	5	4	4	3	3	4	4	3	4	4	4	3	3	4	4	5	4	3	3	4	4	3	3	5	4	3	3	4	4	4	3	4	3	4	4	4	3	3
301	2	4	4	5	1	0	1	0	0	0	10	3	3	3	3	3	3	3	3	3	3	3	3	3	3	3	3	3	3	3	3	3	3	3	3	3	3	3	3	3	3	3	3	3	3	3	3	3	3
302	1	4	4	3	5	0	0	0	0	1	10	1	1	1	1	1	1	1	1	1	1	1	1	1	1	1	1	1	1	1	1	1	1	1	1	1	1	1	1	1	1	1	1	1	1	1	1	1	1
303	2	4	4	3	2	0	0	0	0	1	10	4	4	4	4	4	4	4	4	4	4	4	4	4	4	4	4	4	4	4	4	4	4	4	4	4	4	4	4	4	4	4	4	4	4	4	4	4	4
304	1	4	2	1	2	0	1	0	0	0	3	5	5	5	2	5	5	4	3	3	5	5	5	3	5	4	5	5	5	5	5	5	5	5	5	5	5	5	5	5	5	5	5	5	5	5	5	5	5
305	2	4	1	3	2	1	1	0	1	0	1	3	3	4	4	4	3	3	4	4	5	5	5	5	4	5	5	5	5	5	5	5	5	5	5	5	5	4	4	5	5	5	5	5	5	5	4	4	4
306	1	4	3	3	3	0	0	1	0	0	3	4	5	4	4	5	5	5	4	5	5	3	5	4	3	4	5	5	5	4	5	5	5	4	4	5	5	5	4	5	4	4	5	5	5	4	4	4	5
307	2	5	4	3	2	1	1	0	0	1	10	5	4	5	5	5	4	1	5	4	5	5	5	4	5	5	5	5	5	5	5	5	4	5	5	5	5	5	5	5	5	5	5	5	4	5	5	4	5
308	1	4	4	1	3	1	0	0	0	0	10	3	3	3	4	3	3	3	3	4	3	3	3	3	3	2	3	3	3	2	3	3	3	3	3	3	3	2	3	3	3	3	3	3	3	3	4	3	4
309	2	1	4	4	5	1	1	1	1	1	10	3	3	3	3	3	3	3	3	3	3	3	3	3	3	3	3	3	3	3	3	3	3	3	3	3	3	3	3	3	3	3	3	3	3	3	3	3	3
310	1	5	3	4	2	1	0	0	0	0	1	4	4	4	4	4	4	4	4	4	4	4	4	4	4	4	4	3	5	5	5	5	4	5	4	5	4	4	5	4	4	5	4	4	4	4	4	5	5
311	1	4	2	3	2	0	1	0	0	0	1	4	4	4	4	3	5	5	4	3	4	3	4	3	5	5	3	5	5	5	3	3	4	3	5	5	5	5	5	5	5	5	5	5	5	5	5	5	5
312	2	5	4	2	2	1	0	0	0	1	10	5	4	5	5	4	4	4	3	4	4	4	4	4	5	3	5	4	4	4	4	4	4	4	4	4	4	5	5	5	4	3	5	4	4	4	4	4	4
313	2	1	1	3	4	0	0	0	1	0	1	3	4	3	3	3	3	3	3	3	3	3	3	3	3	3	3	3	3	3	3	3	3	3	3	3	3	3	3	3	3	3	3	3	3	3	3	3	3
314	1	4	3	3	3	1	1	0	1	0	5	5	4	5	3	5	4	5	5	5	5	5	5	5	5	5	5	4	4	5	5	4	5	5	5	5	5	5	5	5	5	5	5	5	5	5	5	5	5
315	2	4	1	2	1	0	1	0	0	0	1	4	5	5	5	5	4	4	5	4	4	4	5	4	4	4	4	4	4	4	5	5	4	3	4	5	4	4	4	4	4	3	4	3	3	5	5	4	4
316	2	4	4	3	2	0	1	1	0	0	10	1	2	3	2	2	1	3	2	2	2	3	3	2	2	2	3	3	1	2	3	2	3	2	2	2	2	4	3	4	5	4	4	4	5	4	4	4	4
317	1	1	2	3	4	0	0	1	0	0	4	3	3	3	3	3	3	3	3	3	3	3	3	3	3	3	3	3	3	3	3	3	3	3	3	3	3	3	3	3	3	3	3	3	3	3	3	3	3
318	2	4	4	2	2	1	0	0	0	0	10	3	2	3	4	3	2	3	4	2	3	4	2	4	2	3	3	3	4	4	3	2	2	2	4	3	3	4	4	2	2	3	3	3	3	3	3	3	4
319	1	1	3	2	3	1	0	0	0	0	10	4	4	4	3	4	4	4	4	4	3	4	3	4	4	4	3	4	4	4	4	3	4	3	4	4	4	4	3	4	4	3	4	3	4	4	4	4	4
320	2	4	4	4	2	1	1	1	1	0	8	4	3	4	5	3	3	3	4	3	3	4	4	4	4	3	4	3	4	4	4	4	4	3	4	4	4	4	3	4	4	4	4	3	3	4	4	5	5
321	2	4	4	5	4	1	1	1	1	0	9	3	3	3	3	3	3	3	3	3	3	3	3	3	3	3	3	3	3	3	3	3	3	3	3	3	3	3	3	3	3	3	3	3	3	3	3	3	3
322	2	5	4	2	3	1	0	0	0	0	10	4	4	5	4	5	5	5	4	5	5	5	5	5	4	4	5	5	5	5	5	5	5	5	5	5	5	4	4	5	5	5	5	5	5	5	5	5	5
323	1	4	1	3	2	1	1	1	0	0	1	4	3	3	4	4	3	4	3	4	4	4	4	3	5	4	3	4	3	4	4	4	4	3	5	4	3	4	3	4	3	4	4	4	4	3	5	5	5
324	2	4	4	3	4	0	0	1	1	0	8	3	3	3	3	3	3	3	3	3	3	3	3	3	3	3	3	3	3	3	3	3	3	3	3	3	3	3	3	3	3	3	3	3	3	3	3	3	3
325	1	4	4	3	2	0	1	0	0	0	10	5	3	4	2	2	2	2	2	2	3	3	3	3	3	3	3	3	3	3	3	3	3	3	3	3	3	3	3	3	3	3	3	3	3	3	3	3	3
326	2	5	4	6	2	0	0	0	1	1	10	4	4	4	4	5	5	5	5	5	5	5	5	5	5	5	5	5	5	5	5	5	5	5	5	5	5	4	4	4	4	4	4	4	4	4	4	4	4
327	2	4	4	2	2	0	0	0	0	1	10	2	2	2	3	3	3	3	4	3	2	4	5	4	3	5	3	3	3	4	5	5	4	5	5	5	5	4	3	4	4	4	4	4	4	4	4	5	4
328	1	1	1	3	2	1	1	0	1	0	10	3	3	3	3	3	3	3	3	3	3	3	3	3	3	3	3	3	3	3	3	3	3	3	3	3	3	3	3	3	3	3	3	3	3	3	3	3	3
329	1	5	4	3	2	0	0	1	0	0	10	5	5	5	5	5	5	4	5	5	5	5	5	5	5	4	5	5	5	5	5	5	5	5	5	5	5	5	5	5	5	5	5	5	5	5	5	5	5
330	2	5	4	2	2	1	1	1	1	0	10	3	3	3	3	3	3	3	3	3	3	3	3	3	3	3	3	3	3	3	3	3	3	3	3	3	3	3	3	3	3	3	3	3	3	3	3	3	3
331	1	5	1	2	3	1	1	1	1	0	3	3	4	3	4	3	4	3	4	4	4	3	4	3	3	3	4	4	4	4	3	4	3	4	5	4	4	4	4	4	4	3	4	4	4	4	3	4	3
332	2	4	4	3	2	0	0	0	1	0	10	4	4	4	4	4	4	4	4	4	4	4	4	4	4	4	4	4	4	4	4	4	4	4	4	4	4	4	4	4	4	4	4	4	4	4	4	4	4
333	1	4	4	3	2	1	0	0	0	0	10	3	3	3	3	3	3	3	3	3	3	3	3	3	3	3	3	3	3	3	3	3	3	3	3	3	3	3	3	3	3	3	3	3	3	3	3	3	3
334	2	1	3	4	4	0	0	0	1	0	4	2	2	3	2	2	5	5	5	5	4	4	4	3	3	3	3	3	3	3	3	3	5	3	3	3	3	3	3	3	5	3	3	5	5	5	5	5	5
335	2	4	4	3	3	1	1	1	1	1	10	4	4	5	4	5	4	5	5	4	4	4	4	4	4	4	4	4	4	4	4	4	4	4	4	4	4	4	4	4	4	4	4	4	4	4	4	4	4
336	2	1	4	3	4	1	1	1	1	0	10	5	5	3	2	4	4	3	4	4	4	3	4	4	4	3	4	4	3	4	4	4	3	3	4	3	4	3	3	3	3	3	3	3	4	4	3	3	4
337	2	4	4	3	2	1	1	1	0	0	10	4	5	5	5	5	5	5	5	5	5	5	5	5	5	5	5	5	5	5	5	5	5	5	5	5	5	5	5	5	5	5	5	5	5	5	5	5	5
338	2	5	1	4	4	0	1	0	0	0	4	5	5	5	5	5	5	4	5	3	5	5	5	5	5	4	5	5	5	5	5	4	5	4	5	5	5	5	5	5	5	5	5	5	5	5	5	5	5
339	2	4	4	4	2	0	1	0	0	0	10	5	5	5	5	5	3	5	3	3	4	3	4	4	4	5	5	5	4	5	4	5	4	4	5	5	5	5	5	5	5	5	5	5	5	5	5	5	5
340	2	5	3	4	4	1	0	0	1	0	10	4	3	4	4	3	4	3	3	2	4	3	4	3	3	4	2	5	5	3	4	5	4	1	3	3	4	4	4	4	1	4	1	4	3	4	3	1	4
341	1	5	1	3	4	0	1	0	0	0	1	4	4	4	4	4	4	4	4	4	4	4	4	4	4	4	4	5	4	4	5	5	5	5	5	5	5	5	5	5	5	5	5	5	5	5	5	5	5
342	1	4	4	3	2	0	1	0	0	0	10	3	3	3	3	3	3	4	3	4	4	3	4	3	4	3	4	3	4	3	4	3	4	4	4	3	3	3	3	4	3	4	3	4	3	3	4	4	4
343	2	4	4	2	4	1	1	1	1	1	10	5	5	5	4	5	5	5	5	5	4	4	4	4	5	4	4	4	5	5	4	5	4	4	5	5	4	4	4	5	4	4	5	5	5	5	5	5	5
344	1	4	2	3	4	0	0	0	1	0	3	3	3	3	3	3	3	3	3	5	3	4	2	3	4	2	3	3	2	4	2	3	3	3	3	3	4	2	3	4	3	4	3	2	3	3	2	3	3
345	1	4	4	3	2	1	1	1	1	1	9	4	4	4	4	4	4	4	4	4	4	4	4	4	4	4	4	4	4	4	4	4	4	4	4	4	4	4	4	4	4	4	4	4	4	4	4	4	4
346	1	5	2	2	2	0	1	0	0	0	1	4	3	3	4	3	4	3	4	3	3	3	3	4	3	4	3	4	3	4	3	4	3	4	3	4	3	4	3	4	3	4	3	4	3	4	3	4	3
347	2	4	4	3	4	0	0	1	0	0	10	3	3	3	5	5	5	5	5	5	3	3	3	5	5	5	3	5	3	5	5	5	3	3	3	3	3	5	5	5	3	5	5	3	5	5	5	5	3
348	2	4	4	4	2	1	1	0	1	0	10	4	5	5	2	5	5	5	2	3	5	5	5	5	4	4	5	5	5	4	4	5	5	5	5	5	4	5	5	5	4	5	5	5	5	5	5	5	4
349	1	4	1	2	3	1	1	1	1	1	3	3	3	3	3	3	3	3	3	3	3	3	3	3	3	3	3	3	3	3	3	3	3	3	3	3	3	3	3	3	3	3	3	3	3	3	3	3	3
350	1	5	4	3	5	0	0	0	0	1	10	5	5	5	5	5	5	5	5	5	5	5	5	5	5	5	5	5	5	5	5	5	5	5	5	5	5	5	5	5	5	5	5	5	5	5	5	5	5
351	1	4	4	3	4	0	0	1	0	0	10	3	3	3	3	3	3	3	3	3	3	3	3	3	3	3	3	3	3	3	3	3	3	3	3	3	3	3	3	3	3	3	3	3	3	3	3	3	3
352	1	4	4	4	4	1	1	1	0	0	10	5	5	5	5	5	5	5	5	5	5	5	5	5	5	5	5	5	5	5	5	5	5	5	5	5	5	5	5	5	5	5	5	5	5	5	5	5	5
353	2	4	4	3	2	0	0	0	1	0	10	4	4	4	4	4	4	4	4	4	4	4	4	4	4	4	4	4	4	4	4	4	4	4	4	4	4	4	4	4	4	4	4	4	4	4	4	4	4
354	1	4	4	3	1	0	0	0	0	1	10	4	4	4	4	4	4	4	4	4	4	4	4	4	4	3	3	3	3	3	3	3	3	3	3	3	3	3	3	3	3	3	3	3	3	3	3	3	3
355	1	4	1	4	2	1	1	1	0	0	3	5	5	5	4	4	5	5	5	2	4	3	5	5	4	5	5	5	5	5	3	4	3	3	3	5	5	3	2	5	5	5	5	2	3	4	5	5	3
356	2	4	4	3	2	0	0	0	1	0	9	4	4	4	4	4	4	4	4	4	4	4	4	4	4	4	4	4	4	4	4	4	4	4	4	4	4	4	4	4	4	4	4	4	4	4	4	4	4
357	2	1	4	3	2	0	1	0	0	0	4	3	3	3	3	4	4	3	4	3	4	3	3	4	4	4	4	4	3	4	3	3	3	3	4	4	4	3	4	5	4	3	4	4	3	3	4	4	3
358	2	4	4	5	3	1	1	0	1	1	10	4	5	5	4	5	3	4	3	5	5	4	5	4	4	4	4	4	5	5	4	3	4	5	5	5	5	5	5	5	5	5	5	5	5	5	5	5	5
359	2	5	2	4	3	0	0	0	0	1	10	1	1	1	1	1	1	1	1	1	1	1	1	1	1	1	1	1	1	1	1	1	1	1	1	1	1	1	1	1	1	1	1	1	1	1	1	1	1
360	1	4	2	4	3	0	1	1	0	0	1	5	5	5	5	5	5	5	5	5	5	5	4	5	4	4	5	5	5	5	5	5	5	5	5	5	5	5	5	5	5	5	5	5	5	5	5	5	5
361	1	1	3	2	3	0	0	0	1	0	2	5	5	5	4	5	4	5	4	4	5	5	4	4	4	4	5	5	5	5	5	5	4	5	5	5	5	4	5	5	5	5	4	5	5	5	5	5	5
362	2	4	4	5	3	1	1	1	1	1	10	3	3	3	3	3	3	3	3	3	3	3	3	3	3	3	3	3	3	3	3	3	3	3	3	3	3	3	3	3	3	3	3	3	3	3	3	3	3
363	1	4	1	3	2	1	1	0	0	0	10	2	3	2	3	3	2	2	4	4	3	3	3	3	3	3	3	3	3	3	3	3	3	3	3	3	3	3	3	3	3	3	3	3	3	3	3	3	3
364	2	4	4	5	2	1	1	1	1	0	10	4	4	4	4	4	4	4	4	4	4	4	4	4	4	4	4	4	4	4	4	4	4	4	4	4	4	4	4	4	4	4	5	4	4	4	4	4	4
365	2	4	4	3	2	1	1	1	1	1	10	5	5	5	5	5	3	4	4	3	4	4	4	3	4	4	4	4	4	4	3	4	4	3	4	4	2	3	3	4	4	4	4	4	4	4	4	4	4
366	2	4	4	3	2	1	1	1	1	0	10	3	3	3	3	3	3	3	3	3	3	3	3	3	3	3	3	3	3	3	3	3	3	3	3	3	3	3	3	3	3	3	3	3	3	3	3	3	3
367	2	1	4	3	3	0	1	0	0	0	10	5	5	4	4	5	4	4	4	4	4	4	4	4	4	4	4	4	4	5	4	5	5	5	5	5	5	5	5	5	5	5	5	5	5	5	5	5	5
368	1	4	1	3	2	1	0	0	0	0	1	4	4	3	5	3	3	5	4	3	4	5	3	5	4	4	5	5	5	5	4	3	5	5	5	5	4	4	4	5	5	3	3	5	4	5	3	5	3
369	1	5	4	3	3	1	1	1	1	1	1	3	3	3	3	3	3	3	3	3	3	3	3	3	3	3	3	3	3	3	3	3	3	3	3	3	3	3	3	3	3	3	3	3	3	3	3	3	3
370	2	4	4	5	3	1	0	0	0	0	10	4	4	4	4	4	4	4	4	4	5	5	5	5	5	5	5	5	5	5	5	5	5	5	5	5	5	4	4	4	4	4	4	4	4	4	4	4	4
371	2	1	1	5	3	1	1	0	0	0	2	5	5	5	5	5	5	5	5	5	5	5	5	5	5	5	5	5	5	5	5	5	5	5	5	5	5	5	5	5	5	5	5	5	5	5	5	5	5
372	1	4	2	3	2	0	1	0	0	0	2	3	3	3	3	3	3	3	3	3	3	3	3	3	3	3	3	3	3	3	3	3	3	3	3	3	3	3	3	3	3	3	3	3	3	3	3	3	3
373	2	4	4	5	2	1	1	0	0	1	10	3	3	3	3	3	3	3	3	3	3	3	3	3	3	3	3	3	3	3	3	3	3	3	3	3	3	3	3	3	3	3	3	3	3	3	3	3	3
374	1	1	4	2	2	0	0	0	1	0	10	3	3	3	3	4	4	4	3	4	3	4	4	4	3	3	3	2	2	3	3	2	4	4	4	4	4	4	4	4	4	3	2	3	3	4	3	4	3
375	1	4	4	5	2	0	0	0	0	1	10	1	1	1	1	1	1	1	1	1	1	1	1	1	1	1	1	1	1	1	1	1	1	1	1	1	1	1	1	1	1	1	1	1	1	1	1	1	1
376	2	4	4	5	2	1	1	0	0	0	10	1	2	2	2	2	2	2	2	2	2	2	2	2	2	2	2	2	2	2	2	2	2	2	2	2	2	2	2	2	2	2	2	2	2	2	2	2	2
377	2	5	1	3	2	1	0	1	1	0	2	4	4	3	5	1	5	4	4	4	4	4	4	4	4	4	4	4	4	4	4	4	4	4	4	4	4	4	4	4	4	4	4	4	4	4	4	4	4
378	2	4	4	3	4	1	1	1	1	1	10	3	3	3	3	3	3	3	3	3	3	3	3	3	3	3	3	3	3	3	3	3	3	3	3	3	3	3	3	3	3	3	3	3	3	3	3	3	3
379	1	4	4	3	2	0	1	1	0	0	10	4	3	5	3	4	3	4	3	4	3	4	4	4	3	4	5	4	3	4	4	2	4	4	5	5	4	5	4	5	3	3	3	3	4	4	4	4	3
380	2	4	4	5	2	1	1	1	1	0	10	4	4	4	4	4	4	4	4	4	4	4	4	4	4	4	4	4	4	4	4	4	4	4	4	4	4	4	4	4	4	4	4	4	4	4	4	4	4
381	1	5	1	1	5	1	1	1	1	1	3	5	5	5	5	5	5	5	5	5	5	5	5	5	5	5	5	5	5	5	5	5	5	5	5	5	5	5	5	5	5	5	5	5	5	5	5	5	5
382	1	4	4	5	5	1	1	1	1	1	10	5	5	5	5	5	5	5	5	5	5	5	5	5	5	5	5	5	5	5	5	5	5	5	5	5	5	5	5	5	5	5	5	5	5	5	5	5	5
383	1	5	4	3	2	1	0	0	0	0	10	2	3	3	3	3	2	3	3	3	3	3	2	3	4	3	3	2	4	2	3	3	3	2	3	3	3	2	4	3	3	3	3	4	4	3	2	4	3
384	1	4	4	3	3	1	1	1	1	1	10	5	5	5	5	5	5	5	4	4	5	5	5	5	5	5	5	5	5	5	5	5	5	5	5	5	5	5	5	5	5	5	5	5	5	5	5	5	5
385	1	4	4	3	2	1	1	1	1	1	10	5	5	5	4	5	5	5	5	4	5	5	5	5	5	5	5	5	5	5	5	5	5	5	5	5	5	5	5	5	5	5	5	5	5	5	5	5	5
386	1	4	4	6	2	0	1	0	0	0	10	1	1	1	1	1	1	1	1	1	1	1	1	1	1	1	1	1	1	1	1	1	1	1	1	1	1	1	1	1	1	1	1	1	1	1	1	1	1
387	1	4	4	3	2	0	0	1	0	0	10	4	4	4	4	4	4	4	4	4	4	4	4	4	4	4	4	4	4	4	4	4	4	4	4	4	4	4	4	4	4	4	4	4	4	4	4	4	4
388	2	4	4	5	4	1	0	0	0	0	10	4	5	5	3	5	5	5	5	5	5	5	5	5	2	5	5	5	5	5	5	5	5	5	5	5	5	5	5	5	5	5	5	5	5	5	5	5	5
389	1	5	2	4	3	0	0	0	0	1	1	5	3	3	3	5	5	5	5	5	5	5	5	5	3	4	5	5	5	5	5	5	5	5	5	5	5	5	5	5	5	5	5	5	5	5	5	5	5
390	2	4	4	3	2	0	0	0	1	0	9	3	3	3	3	3	3	3	3	3	3	3	3	3	3	3	3	3	3	3	3	3	3	3	3	3	3	3	3	3	3	3	3	3	3	3	3	3	3
391	2	4	4	3	4	1	1	1	0	0	10	3	3	3	3	3	3	3	3	3	3	3	3	3	3	3	3	3	3	3	3	3	3	3	3	3	3	3	3	3	3	3	3	3	3	3	3	3	3
392	2	1	1	2	3	0	1	0	0	0	6	3	2	2	3	3	3	3	2	3	3	3	4	2	3	3	2	2	3	3	3	3	3	2	2	3	2	3	2	1	1	2	3	3	3	2	2	2	3
393	2	4	4	3	4	1	0	1	0	0	10	3	3	3	3	3	3	3	3	3	3	3	3	3	3	3	3	3	3	3	3	3	3	3	3	3	3	3	3	3	3	3	3	3	3	3	3	3	3
394	1	4	2	3	3	1	0	1	1	0	1	2	2	2	2	3	2	2	2	2	3	2	3	3	2	2	3	3	3	4	5	5	4	5	5	5	5	5	5	5	2	5	5	3	4	5	5	5	5
395	1	4	4	5	2	1	1	0	0	0	1	3	3	3	3	3	3	3	3	4	3	3	3	3	3	3	3	3	3	3	3	3	4	3	4	3	4	3	4	3	4	3	4	3	4	3	4	3	4
396	1	5	3	2	3	1	1	1	0	1	7	4	4	4	5	5	4	4	4	4	5	5	5	5	5	5	5	5	3	5	5	5	5	5	5	5	5	5	5	5	5	5	5	5	5	5	5	5	5
397	2	4	4	3	2	1	0	0	1	1	10	5	5	5	5	5	5	5	5	5	5	5	5	5	5	5	5	5	5	5	5	5	5	5	5	5	5	5	5	5	5	5	5	5	5	5	5	5	5
398	2	5	4	3	2	1	1	1	1	1	10	3	3	3	3	3	3	3	3	3	3	3	3	3	3	3	3	3	3	3	3	3	3	3	3	3	3	3	3	3	4	4	4	4	4	4	4	4	4
399	1	1	1	3	2	1	0	0	0	0	1	5	4	5	4	5	3	4	3	4	4	4	5	4	3	5	5	5	4	5	5	5	5	5	5	5	5	4	5	5	5	5	5	5	5	5	5	5	5
400	1	4	1	3	2	1	1	0	0	0	1	2	2	3	3	3	2	3	3	3	3	3	3	3	3	3	3	3	3	3	4	3	4	3	3	3	3	3	3	4	3	3	2	4	3	3	3	3	3
401	2	4	4	3	2	1	1	0	0	1	10	5	4	3	3	3	3	3	3	3	3	3	3	3	3	3	3	3	3	3	3	3	3	3	3	3	3	3	3	3	3	3	3	3	3	3	3	3	3
402	2	2	1	2	3	1	0	0	0	0	4	3	3	4	3	3	3	3	3	3	4	4	4	4	3	3	4	4	4	3	4	5	4	3	4	5	3	4	4	5	5	5	5	3	4	5	5	4	5
403	1	1	3	2	2	0	1	0	0	0	8	3	3	4	4	4	4	4	4	4	3	3	4	3	4	4	3	4	3	4	4	4	4	3	4	4	4	4	3	4	3	4	4	4	4	4	4	4	4
404	2	1	2	2	3	0	0	1	0	0	2	5	3	5	5	5	3	3	2	2	3	4	3	2	2	2	3	5	3	3	2	4	2	1	5	5	5	4	5	4	4	4	5	3	5	5	5	4	4
405	2	4	1	3	3	1	1	0	0	0	10	4	4	5	5	5	5	5	5	5	5	4	5	5	4	4	5	5	5	5	4	5	5	5	5	5	5	5	5	5	5	5	5	5	4	4	5	5	5
406	2	1	4	4	2	1	1	1	1	0	10	4	1	2	1	2	1	2	1	2	1	2	2	2	1	2	2	2	2	2	2	2	2	2	2	2	2	2	2	2	2	2	2	2	2	2	2	2	2
407	1	4	4	3	4	1	0	0	0	0	10	4	4	4	4	4	4	4	4	4	4	4	4	4	4	4	4	4	4	4	4	4	4	4	4	4	4	4	4	4	4	4	4	4	4	4	4	4	4
408	1	4	4	5	2	0	1	0	1	0	10	3	4	4	3	4	2	2	2	3	3	3	4	4	4	4	4	4	4	3	4	3	4	4	4	4	4	3	3	3	4	4	3	3	4	4	4	4	3
409	2	4	4	4	2	0	0	0	0	1	10	1	3	5	4	4	5	3	2	4	5	5	3	4	5	3	4	4	5	5	4	5	3	4	5	3	3	3	4	3	4	4	3	3	3	3	5	3	4
410	2	4	4	3	2	1	1	1	1	0	10	3	3	3	3	3	3	3	3	3	3	3	3	3	3	3	3	3	3	3	3	3	3	3	3	3	3	3	3	3	3	3	3	3	3	3	3	3	3
411	1	3	4	2	4	0	0	0	0	1	10	3	2	3	3	3	3	3	2	4	3	3	2	3	3	4	4	3	3	2	3	3	3	3	3	4	2	2	3	3	3	3	3	3	2	3	3	3	3
412	2	4	4	5	3	1	0	1	0	0	10	3	3	4	1	3	3	4	4	3	3	4	3	3	4	2	5	3	3	4	3	5	3	3	3	3	3	3	3	3	5	3	5	3	3	4	3	5	3
413	1	4	4	3	2	1	1	0	0	0	10	3	2	2	2	3	3	3	3	3	3	3	3	3	3	3	3	3	3	3	3	3	3	3	3	3	3	3	3	3	3	3	3	3	3	3	3	3	3
414	1	4	2	1	5	1	1	1	1	0	1	5	5	5	5	5	5	4	4	4	5	5	5	5	4	4	5	5	5	5	5	5	5	5	5	5	5	5	5	5	5	5	5	5	5	5	5	5	5
415	1	4	3	3	2	1	1	1	1	1	1	2	2	4	2	3	2	2	2	2	1	4	2	2	2	2	2	1	5	2	2	5	5	5	5	5	5	5	5	5	5	5	5	5	5	5	5	5	5
416	1	4	4	3	2	1	1	0	0	0	10	5	5	5	5	5	5	5	5	5	5	5	5	5	5	5	5	4	4	5	4	4	4	5	5	5	5	5	5	5	5	5	5	5	5	5	5	5	5
417	1	4	1	3	2	1	1	1	0	0	1	3	3	3	3	3	3	3	3	3	3	3	3	3	3	3	3	3	3	3	3	3	3	3	3	3	3	3	3	3	3	3	3	3	3	3	3	3	3
418	2	4	1	3	3	1	1	1	1	0	7	4	4	4	4	5	5	5	5	5	4	4	4	4	4	4	4	4	4	4	4	4	4	4	4	4	4	4	5	5	5	4	5	5	4	5	5	4	4
419	2	1	1	5	1	1	0	0	0	0	1	5	5	5	5	5	5	5	5	5	5	5	5	5	5	5	5	5	5	5	5	5	5	5	5	5	5	5	5	5	5	5	5	5	5	5	5	5	5
420	2	4	4	5	4	1	1	1	1	0	7	5	5	5	4	4	3	3	3	3	4	4	3	4	3	3	3	3	4	4	4	4	4	4	4	4	4	3	4	4	4	3	4	4	4	5	5	5	5
421	2	4	1	3	3	1	1	0	0	0	10	3	4	5	5	5	5	5	5	5	5	5	5	5	5	5	5	5	5	5	5	5	5	5	5	5	5	5	5	5	5	5	5	5	5	5	5	5	5
422	2	4	1	3	3	1	1	0	0	0	10	5	3	5	5	5	5	5	5	5	5	5	5	5	5	5	5	5	5	5	5	5	5	5	5	5	5	5	5	5	5	5	5	5	5	5	5	5	5
423	1	5	1	3	2	0	0	1	0	0	6	3	3	3	3	3	3	3	3	3	3	3	3	3	3	3	3	3	3	3	3	3	3	3	3	3	3	3	3	3	3	3	3	3	3	3	3	3	3
424	2	4	4	5	2	1	1	1	1	1	2	5	5	5	5	5	5	5	5	5	3	3	3	3	3	3	5	5	5	5	5	5	5	5	3	3	2	2	3	3	3	3	3	3	5	5	5	5	5
425	2	4	4	5	2	1	1	1	1	1	10	4	5	4	3	3	3	3	3	3	3	3	3	3	3	3	3	3	3	3	3	3	3	3	3	3	3	3	3	3	3	3	3	3	3	3	3	3	3
426	2	4	4	3	3	1	1	1	1	0	10	4	4	4	4	4	4	4	4	4	4	4	4	4	4	4	4	4	4	4	4	4	4	4	4	4	4	4	4	4	4	4	4	4	4	4	4	4	4
427	1	4	1	3	3	1	1	1	0	1	7	3	3	3	3	3	3	3	3	3	3	3	3	3	3	3	3	3	3	3	3	3	3	3	3	3	3	3	3	3	3	3	3	3	3	3	3	3	3
428	1	4	4	5	2	1	1	1	1	0	10	4	4	4	4	4	4	4	4	4	4	4	4	4	4	4	4	4	4	4	4	4	4	4	4	4	4	4	4	4	4	4	4	4	4	4	4	4	4
429	2	4	4	3	3	1	1	0	1	1	10	4	4	4	4	4	4	4	4	4	4	4	4	4	5	5	5	4	4	4	4	4	4	4	4	4	4	4	4	4	4	4	4	4	4	4	4	4	4
430	2	4	4	3	2	1	1	1	1	1	10	5	4	5	5	5	5	5	5	4	5	5	4	4	4	4	5	5	5	5	5	5	5	5	5	5	5	5	5	5	5	5	5	5	5	5	5	5	5
431	2	4	4	3	4	1	0	0	0	0	10	5	5	5	5	5	5	5	5	5	5	5	5	5	5	5	5	5	5	5	5	5	5	5	5	5	5	5	5	5	5	5	5	5	5	5	5	5	5
432	2	5	1	3	2	1	1	1	1	0	10	4	4	5	5	5	5	5	5	5	5	5	5	5	5	5	5	5	5	5	5	5	5	5	5	5	5	5	5	5	5	5	5	5	5	5	5	5	5
433	2	4	1	3	3	1	1	0	1	0	4	4	4	4	4	4	4	4	4	4	4	5	5	4	4	4	4	4	4	4	4	4	4	4	4	4	4	4	4	4	4	4	4	4	4	4	4	4	4
434	2	4	4	3	3	1	1	0	1	0	10	3	3	3	3	3	3	3	3	3	3	3	3	3	3	3	3	3	3	3	3	3	3	3	3	3	3	3	3	3	3	3	3	3	3	3	3	3	3
435	2	4	4	5	4	1	1	0	1	1	7	5	5	5	5	5	5	5	5	5	5	5	5	5	5	5	5	5	5	5	5	5	5	5	5	5	5	5	5	5	5	5	5	5	5	5	5	5	5
436	1	4	4	5	5	1	0	0	0	0	1	1	1	1	1	1	1	1	1	1	1	1	1	1	1	1	1	1	1	1	1	1	1	1	1	1	1	1	1	1	1	1	1	1	1	1	1	1	1
437	2	4	1	3	3	1	1	1	1	1	10	3	3	3	3	3	3	3	3	3	3	3	3	3	3	3	3	3	3	3	3	3	3	3	3	3	3	3	3	3	3	3	3	3	3	3	3	3	3
438	2	4	4	2	4	1	0	0	1	0	2	4	4	3	3	2	3	3	2	3	4	3	3	4	3	4	4	4	4	4	4	4	4	3	3	4	2	4	4	4	2	3	4	4	4	2	4	4	4
439	1	5	4	3	2	1	1	1	1	1	10	1	1	1	1	1	1	1	1	1	1	1	1	1	1	1	1	1	1	1	1	1	1	1	1	1	1	1	1	1	1	1	1	1	1	1	1	1	1
440	2	4	4	5	3	1	1	1	0	0	10	4	4	4	4	4	5	5	5	5	5	5	5	5	5	5	5	5	5	5	5	5	5	5	5	5	5	5	5	5	5	5	5	5	5	5	5	5	5
441	2	4	1	3	4	1	1	0	0	1	3	4	5	4	4	5	4	5	5	4	5	5	4	4	5	5	5	4	5	4	5	4	5	4	5	5	5	5	5	4	5	5	4	4	5	4	5	5	5
442	2	4	4	3	2	1	1	0	0	0	10	3	3	3	3	3	3	3	3	3	3	3	3	3	3	3	3	3	3	3	3	3	3	3	3	3	3	3	3	3	3	3	3	3	3	3	3	3	3
443	1	4	4	3	2	1	1	0	0	0	10	2	2	2	2	2	2	2	2	2	2	2	2	2	2	2	2	2	2	2	2	2	2	2	2	2	2	2	2	2	2	2	2	2	2	2	2	2	2
444	1	4	4	3	2	1	1	0	1	1	10	3	3	3	3	3	3	3	3	3	3	3	3	3	3	3	3	3	3	3	3	3	3	3	3	3	3	3	3	3	3	3	3	3	3	3	3	3	3
445	2	4	4	5	2	1	1	0	1	1	10	4	4	4	4	5	4	4	4	4	4	4	4	4	4	4	4	4	4	4	4	4	4	4	4	4	4	4	4	4	4	4	4	4	4	4	4	4	4
446	2	5	4	5	1	0	0	0	0	1	10	5	3	5	3	5	3	5	3	3	3	3	4	4	3	4	3	3	3	3	4	4	3	4	3	3	5	3	5	4	3	4	3	4	4	4	4	3	4
447	2	5	4	3	3	0	1	0	0	0	1	4	3	3	3	3	3	3	3	3	3	3	3	3	3	3	3	3	3	3	3	3	3	3	3	3	3	3	3	3	3	3	3	3	3	3	3	3	3
448	1	1	4	5	3	1	1	1	1	1	10	3	3	3	3	3	3	3	3	3	3	3	3	3	3	3	3	3	3	3	3	3	3	3	3	3	3	3	3	3	3	3	3	3	3	3	3	3	3
449	1	4	4	3	3	1	1	1	1	1	10	3	3	3	3	3	3	3	3	3	3	3	3	3	3	3	3	3	3	3	3	3	3	3	3	3	3	3	3	3	3	3	3	3	4	4	4	4	4
450	1	4	4	3	2	1	1	1	0	0	5	3	3	3	3	3	3	3	3	3	3	3	4	4	4	4	3	3	4	4	4	5	5	5	5	4	4	3	3	3	3	3	3	3	4	4	4	4	4
451	2	4	1	3	2	1	1	1	0	0	1	3	3	3	3	3	3	3	3	3	3	3	3	3	3	3	3	3	3	3	3	3	3	3	3	3	3	3	3	3	3	3	3	3	3	3	3	3	3
452	2	4	4	3	2	1	0	0	0	0	10	4	4	4	4	4	5	5	5	5	5	5	5	5	5	5	5	5	5	5	5	5	5	5	5	5	5	5	5	5	5	5	5	5	5	5	5	5	5
453	1	4	1	1	5	0	0	1	0	0	2	4	4	4	4	4	4	4	4	4	4	4	4	4	4	4	4	4	4	4	4	4	4	4	4	4	4	4	4	4	3	5	3	5	3	5	4	4	3
454	2	4	4	5	4	1	1	0	1	1	10	4	3	3	3	3	3	3	3	3	3	3	3	3	3	3	3	3	3	3	3	3	3	3	3	3	3	3	3	3	3	3	3	3	3	3	3	3	3
455	1	5	4	3	2	1	1	0	0	0	1	3	2	3	2	3	3	2	4	4	4	3	4	4	4	4	4	4	3	4	4	3	4	4	4	4	4	4	4	4	4	4	3	4	4	4	4	4	4
456	1	4	4	4	1	0	0	0	0	1	10	4	4	4	4	4	4	4	4	4	4	4	4	4	4	4	4	4	4	4	4	4	4	4	4	4	4	4	4	4	4	4	4	4	4	4	4	4	4
457	1	4	4	3	2	1	1	0	0	0	10	4	3	4	4	4	4	4	3	4	4	3	3	3	3	3	3	3	3	4	3	4	3	3	4	3	3	3	4	4	4	4	4	4	4	4	3	3	3
458	2	4	1	3	5	1	0	1	0	0	8	3	3	3	3	3	3	3	3	3	3	3	3	3	3	3	3	3	3	3	3	3	3	3	3	3	3	3	3	3	3	3	3	3	3	3	3	3	3
[truncated: 27 more columns]
